# Supplementary material for: A family of partial-linear single-index models for analyzing complex environmental exposures with continuous, categorical, time-to-event, and longitudinal health outcomes
Source: Environ Health. 2020 Sep 11;19:96. doi: 10.1186/s12940-020-00644-4 (PMC7488560; doi:10.1186/s12940-020-00644-4)
Supplement: Supplementary file 2 — Additional file 2. Cleaning dataset of 800 subjects from NHANES 2003–2004 cycle. Variables include respondent sequence number of subject, outcome triglyceride, 22 environmental factors, 3 demographic confounding variables, and laboratory subsample C weight. [file 12940_2020_644_MOESM2_ESM.csv]

SEQN	triglyceride	a1.trans.b.carotene	a2.cis.b.carotene	a3.Retinyl.palmitate	a4.Retinyl.stearate	a5.Retinol	a6.g.tocopherol	a7.a.Tocopherol	a8.PCB199	a9.PCB74	a10.PCB99	a11.PCB138.158	a12.PCB153	a13.PCB156	a14.PCB170	a15.PCB180	a16.PCB187	a17.PCB194	a18.PCB196.203	a19.PCB206	a20.3.3.4.4.5.pncb	a21.1.2.3.4.7.8.hxcdf	a22.2.3.4.6.7.8.hxcdf	age	sex	race	WTSC2YR
21005	102	1.85	0.21	0.37	0.08	45.29	374	791	0.11	1.84	2.84	3.28	3.78	0.11	0.77	1.89	0.67	0.11	0.11	0.44	11.9	2.2	2.2	19	1	2	18945.49276
21020	94	10.12	0.68	1.05	0.61	79.04	36	1911	13	8.2	8.9	44.6	64.2	7.4	19.1	58.8	19.8	9.6	9	4.8	23.4	5.5	1.8	55	2	2	107006.5779
21025	74	13.37	0.89	0.32	0.08	38.82	194	986	0.08	1.84	2.58	3.71	4.33	0.08	0.76	1.71	0.72	0.08	0.08	0.33	25.6	2.9	2.8	18	2	5	42452.12142
21029	754	10.76	0.71	9.53	1.79	80.57	447	2739	1.78	3.37	2.95	15.39	21.06	3.99	5.58	12.09	3.56	3.05	2.02	1.63	17.7	3.9	2	40	1	1	268457.5675
21035	42	4.21	0.31	0.22	0.08	59.3	173	480	1.2	2.5	2.8	5.3	6.6	0.8	1.1	2.8	1.2	1.5	1.5	2.1	8.3	4.4	4.5	15	1	2	19521.18722
21050	249	6.77	0.44	1.19	0.28	65.93	201	2153	26.49	2.84	2	30.25	45.91	9	32.84	98.73	25.38	25.56	16.28	7.58	7.9	3.1	2.2	69	1	1	183662.361
21065	101	12.44	0.63	0.86	0.43	80.37	191	1215	5.7	6	4.6	19.1	27.8	4.4	11.6	37.6	5.4	9.7	8.5	4.7	20	3.3	2.2	52	1	1	259878.1048
21067	147	3.29	0.21	0.37	0.08	55.65	163	987	0.68	2.47	3.02	5.1	5.94	0.63	1.33	3.22	1.01	0.08	0.08	0.65	10.7	2.4	2.6	25	1	1	271907.573
21120	111	16.61	0.89	0.65	0.24	56.96	162	1435	11.35	11.48	7.51	50.71	70.65	10.94	17.82	56.71	14.9	30.21	12.44	10.86	14.3	7.6	1.7	60	2	1	151810.6479
21134	97	10.77	0.66	0.63	0.3	61.62	50	2117	28.1	31.91	9.73	74.75	113	18.53	42.34	144	35.01	28.37	19.66	23.12	46.1	17.8	3.8	85	1	1	68352.94546
21156	139	18.9	1.43	0.73	0.49	54.71	318	1124	4.33	4.84	0.65	2.53	10.61	3.97	8.08	22.31	5.16	5.49	2.11	2.98	34	7.3	1.6	67	2	3	15642.54887
21158	170	10.21	0.86	1.14	0.08	55.32	346	1707	6.3	10.1	5	26.4	33.2	5.2	11.1	27.1	9.6	4.7	4.5	5.9	42.9	3.1	1.7	71	2	3	14337.11191
21167	215	23.77	1.6	1.03	0.54	76.21	413	1555	10.38	8.5	2.84	25.22	35.13	6.5	13.84	42.8	10.49	13.42	6.03	18.62	14.5	2.3	2.4	60	2	1	205721.954
21176	95	4.76	0.38	0.31	0.08	39.85	452	812	0.08	1.1	1	2.29	2.68	0.08	0.5	1.43	0.6	0.08	0.08	0.16	4.4	2	1.4	15	2	2	19206.68207
21178	214	6.91	0.49	0.81	0.2	42.16	393	1142	1.44	3.24	3.17	12.24	12.97	2.11	3.44	8.74	2.44	1.45	1.63	0.88	24.8	3.9	1.2	45	2	3	48685.21612
21196	172	5.14	0.59	1.16	0.43	55.12	203	739	0.09	2	2.5	4.1	5.8	0.09	1.3	3.2	0.7	0.09	0.09	0.6	6.2	3.5	3.5	16	1	1	94638.42198
21201	46	5.25	0.33	1.02	0.46	45.81	183	770	1.2	4.2	3.8	9.1	11.3	1.6	2.5	7.3	1.5	1.1	1	0.9	13.7	7.6	2.3	17	1	2	15383.99818
21214	258	28.02	1.56	2.18	0.35	58.96	211	1599	3.5	3.5	2.7	15	20.9	3	6.3	18.8	6	3.4	2.5	1.6	17.4	1.5	1.3	36	2	1	21304.44805
21236	48	8.92	0.61	0.09	0.08	34.45	162	548	0.68	1.06	1.29	5.78	8.06	0.78	1.76	4.4	1.86	0.1	0.59	0.45	6.4	1.8	1.9	14	2	2	18850.17971
21242	103	15	0.88	1.65	0.56	62.16	182	1304	0.7	2.2	2.2	4.7	6.8	0.8	1.8	4.2	1.3	1.1	0.9	0.7	11.1	2.1	2	26	1	1	216173.1812
21243	66	8.28	0.65	0.18	0.08	48.92	198	520	0.11	2.4	2.5	3.5	4.3	0.11	0.7	2.1	0.7	0.11	0.5	0.4	8.9	2.4	1.6	14	1	1	95814.26463
21245	58	12.59	0.84	0.44	0.21	50.04	83	877	1.2	1.8	1.9	5	6	0.11	1.7	4.7	1.1	0.11	0.11	1	12.5	4.4	2.7	17	1	1	127952.8849
21246	82	5.12	0.46	0.3	0.08	33.99	242	626	0.08	1.28	1.26	1.36	1.4	0.08	0.22	0.59	0.24	0.08	0.08	0.16	8.5	1.9	2	12	1	3	11401.94138
21249	78	16.64	1.13	0.31	0.08	53.03	192	851	0.08	1.03	1.1	2.17	2.81	0.08	0.08	1.31	0.59	0.08	0.08	0.5	8.6	2.6	2.8	16	2	3	19635.4879
21269	47	5.69	0.37	0.5	0.08	48.7	137	601	0.14	1.6	1.9	3.7	5.1	0.14	0.14	2.5	1.4	0.14	0.14	0.29	9.4	6.3	3	14	2	2	17194.48733
21271	776	6.75	0.41	11.25	2.91	57.08	1142	3665	4.35	5.99	6.49	44.52	60.02	14.68	15.63	34.46	9.21	6.99	4.06	2.26	11	3.5	1.3	45	1	2	80896.93006
21278	96	15.82	1.34	0.09	0.08	67.04	139	968	0.09	1.3	1.2	3	3.5	0.09	0.09	0.09	0.6	0.09	0.09	0.3	10.9	3	3.1	12	1	3	12815.2603
21292	63	23.17	1.78	0.51	0.13	46.52	320	1246	3.02	10.76	9.29	26.56	27.64	3.45	6.29	16.55	5.38	3.36	3.11	3.18	13.5	3.8	3.8	63	1	1	158030.3026
21305	226	15.53	1.67	5.18	0.84	79.88	133	2365	8.47	13.11	4.44	27.64	38.8	8.59	11.94	37.55	8.89	9.26	7.49	6.62	18.3	2.3	0.9	75	1	1	95421.89254
21313	100	6.55	0.61	0.62	0.18	50.59	218	645	0.09	4.15	4.2	3.5	4.39	0.09	0.09	1.5	0.76	0.09	0.09	0.36	10.5	3	2	22	2	1	22628.80128
21316	41	8.23	0.54	0.2	0.08	35.7	191	627	0.11	3.86	3.54	5.46	5.96	0.11	0.96	2.28	0.8	0.11	0.11	0.59	12.1	3.9	2.2	22	2	2	92007.14598
21317	174	11.09	0.36	1.42	0.37	71.12	142	1494	10.16	23.55	14.36	60.04	74.14	10.85	18.67	51.35	18.96	8.2	9	5.19	43.5	6.6	2.2	61	2	1	192676.2966
21337	38	2.94	0.21	0.24	0.23	33.61	162	490	4.49	4.07	4.77	7.89	10.85	0.12	3.23	13.19	5.99	3.57	3.79	2.79	11.3	3	3	14	1	1	120740.7371
21345	223	3.64	0.31	0.61	0.12	55.21	177	1973	15.75	18.51	8.19	68.01	83.33	14.99	23.04	64.43	24.39	12.94	11.64	9.8	47.7	6.2	1.7	63	2	2	65575.85148
21370	84	6.6	0.51	0.54	0.24	66.98	7	1053	0.32	2.14	2.23	2.43	3.27	0.41	0.74	1.73	0.46	0.37	0.39	0.33	8.3	2.9	1.8	15	1	1	139180.8045
21393	180	9.51	0.79	0.57	0.27	67.95	94	3460	9.9	6.5	5.65	33.19	46.07	8.67	14.63	41.6	12.5	9.08	5.84	5.84	10.8	3.7	2.6	66	1	1	154058.2672
21396	198	17.43	1	1.2	0.33	78.03	43	2674	2.72	4.2	5	15.44	17.55	3	4.91	11.97	3.79	2.49	2.79	1.55	27.1	2.8	1.2	61	2	3	15208.14317
21413	429	5.87	0.58	2.37	0.79	59.47	462	1101	0.63	4.39	2.61	4.5	5.75	0.06	1.52	3.98	1.39	0.73	0.55	0.35	8.1	2.3	2.6	23	1	1	156507.8198
21415	44	8.74	0.65	0.2	0.08	53.83	200	718	1.64	2.84	2.21	8.1	11.54	1.13	2.79	8.56	2.96	1.76	1.42	0.94	4.1	1.9	2	17	1	2	16571.64636
21448	46	3.44	0.31	0.17	0.08	44.02	273	624	0.09	1.6	1.9	3.1	3.2	0.09	0.5	1.2	0.5	0.09	0.09	0.21	6.7	1.8	1.8	14	1	2	19447.11959
21467	123	3.92	0.65	0.28	0.08	36.21	226	850	2.7	1	2.1	6.5	9.7	1.6	4.4	9.7	2.8	2.9	1.7	1.3	3.5	1.8	1.8	39	1	2	123653.1901
21472	106	4.93	0.55	0.38	0.26	63.08	149	1204	6.8	3.6	4.6	15.9	23.3	4.1	9.3	26.7	6.4	6.8	4.7	3.5	10.6	5.7	1.3	45	1	2	90211.86591
21494	111	7.89	0.55	0.6	0.15	41.87	173	1294	0.6	2.3	1.8	4.4	5.6	1.2	1.5	3.8	0.8	0.7	0.6	0.5	7.7	3	1.7	30	1	1	312709.751
21509	94	35.82	2.92	0.56	0.27	35.81	235	1109	5.43	3.39	3.07	17.29	26.15	7.81	10.58	26.78	3.87	7.01	4.83	4.26	12	2	2.2	42	2	1	382657.6289
21510	65	37.41	3.17	1.27	0.38	57.7	56	2175	5.3	5.5	5.3	16.6	21.9	2.5	6.1	18.6	5.5	4.1	5.2	2.6	6.9	4.1	1.1	59	2	1	241343.4091
21522	198	12.13	1.24	0.85	0.16	60.64	352	1514	10	12.2	9.5	47.3	61	7.9	18.7	52.1	16.3	9.8	11.8	4	120	6.4	3	47	2	1	340601.0314
21540	68	2.27	0.21	0.21	0.08	38.15	223	730	0.08	2.71	5.45	11.69	7.55	1.42	1.02	1.65	0.56	0.08	0.08	0.16	22.4	1.7	1.7	13	2	1	129450.9206
21562	209	6.89	0.64	0.39	0.08	38.09	154	1006	3.27	2.54	1.29	8.3	10.22	1.74	4.56	12.62	3.94	2.87	2.35	1.27	20.5	1.4	1.4	66	2	5	75090.89256
21577	69	143.43	10.83	6.91	0.08	75.93	55	3408	18.45	1.2	0.79	2.11	1.89	5.87	6.09	21.16	1.82	21.89	6.82	18.23	7.8	3.4	2.3	81	1	1	57445.36739
21608	77	9.52	0.84	0.64	0.39	40.51	303	592	0.11	0.8	0.8	1.7	1.6	0.11	0.4	0.8	0.4	0.11	0.11	0.21	8.7	2	1.9	12	1	1	97930.59353
21637	513	19.91	1.52	27.54	9.33	86.25	443	3049	3.1	0.6	0.5	1.3	1.1	3.2	1.2	4.1	0.3	7.2	0.04	2.3	1.9	2.5	0.9	43	1	1	117129.063
21643	77	2.4	0.21	0.24	0.18	73.8	393	508	9.5	18	9.1	42.9	50.4	7.3	13.7	38.8	13.3	7.4	7.8	4.8	109	7.7	2	62	2	3	14465.17306
21661	122	8.36	0.54	0.83	0.08	94.83	234	1131	2.58	3.42	2.84	5.98	8.76	1.77	3.5	9.5	2.5	2.44	2.01	1.65	13.3	7.6	2.1	40	1	1	302140.9077
21703	294	29.24	1.64	16.8	4.66	46.53	270	1808	3.3	2	3	12.7	19.3	2.4	5.9	17.4	4.6	3.5	2.4	1.8	3.4	1.5	1.6	27	1	2	92444.14433
21758	99	5.04	0.5	2.89	1.46	44.23	174	1001	0.08	6.57	6.71	40.27	56.56	6.4	16.71	39.96	11.03	0.08	0.08	0.89	22.2	3.6	2.3	21	2	1	21759.41968
21762	141	26.73	1.96	1.25	0.23	49.23	268	1941	9.08	11.77	5.86	23.61	31.33	4.73	10.37	25.88	8.36	5.23	6.68	6.53	20.8	6.1	1.2	67	2	1	223927.8351
21774	198	24.15	1.95	2.79	0.63	54.6	250	833	1.8	1.9	2.6	8.2	11.2	1.3	3.4	9.5	3.3	1.8	1.6	1.2	3.8	2.1	2.1	26	1	2	93448.13851
21776	159	2.34	0.39	0.47	0.08	70.85	260	789	0.8	2.4	2.9	6.5	7.4	0.7	1.3	3.3	1.4	0.6	1	0.7	8.9	3.5	1.6	25	1	2	22081.47271
21779	57	40.2	4.9	1.04	0.36	39.7	164	1196	10	10.8	4.9	31.8	45.6	6.5	12.6	38.3	12.5	7.3	7.8	2.7	26.8	3	1.5	52	2	4	250995.0343
21810	83	20.42	1.52	0.26	0.08	42.54	249	891	0.5	1.6	2.4	4.5	5.6	0.5	1	2.6	0.8	0.4	0.5	0.3	8.7	2.5	1.5	14	2	1	116995.2676
21811	303	1.33	0.21	0.32	0.08	34.78	395	741	0.29	1.13	1.26	2.16	2.38	0.06	0.47	1.22	0.53	0.06	0.33	0.23	12.2	1.2	0.8	19	2	3	12807.87189
21813	204	8.97	0.77	0.56	0.08	52.18	167	1055	0.08	1.54	1.12	2.1	2.16	0.08	0.47	1.1	0.43	0.08	0.08	0.16	7.4	1.6	1.6	20	2	1	221441.4956
21850	123	5.21	0.21	0.37	0.08	60.46	127	634	0.11	1.62	1.51	2.66	3.22	0.11	0.71	1.74	0.75	0.11	0.11	0.33	9.2	2	2	17	1	2	15642.86907
21870	66	18.89	1.34	0.31	0.08	41.47	246	943	4.9	1.8	1.8	3.7	5.5	0.4	1.9	8.3	4.1	3.6	4.4	2.2	8.2	2.1	2.2	21	2	3	16027.11686
21871	155	27.93	1.07	1.07	0.61	53.9	68	2056	6.28	4.65	2.49	13.24	19.43	4.04	7.54	20.55	6.07	4.95	5.23	2.99	25	4.7	1.3	44	2	1	369099.4256
21874	226	12.62	1.03	1.48	0.24	83.58	188	1237	35.64	19.93	18.32	120	162	20.46	51.48	142	54.71	31.84	29.09	28.32	129	9.2	1.1	66	1	2	41863.63694
21885	156	6.05	0.77	0.66	0.08	32.89	273	1141	0.5	1.4	1.5	3.3	3.6	0.4	1.1	2.3	0.8	0.4	0.5	0.4	16	1.4	1.4	52	2	3	62330.67326
21910	282	7.17	0.65	1.9	0.56	60.05	289	2011	9.6	8.3	8.3	42.6	59.9	7.9	17.4	47.6	10.7	11.5	11.2	5	22.8	6.9	1.5	57	1	1	324743.0488
21923	156	8.28	0.56	1.24	0.27	68.23	290	889	0.07	1	1.2	2.6	2.7	0.07	0.6	1.5	0.5	0.07	0.07	0.4	3.4	1.4	1.3	22	1	2	83343.93984
21949	184	9.89	0.65	0.47	0.15	56.25	308	1467	1.73	6.09	6.53	14.59	16.05	2	3.45	7.38	2.75	2	2.18	1.53	18.1	2.6	1	34	2	1	206420.3495
21978	109	16.99	1.64	0.35	0.08	58.6	338	1276	18.94	31.1	9.34	47.89	68.19	10.45	19.15	59.31	17.94	12.42	10.99	16.55	60.4	6	2.3	84	2	1	71556.13347
22005	326	14.53	1.52	1.83	0.39	76.11	410	1919	3.9	4.5	5.1	24.1	26.4	5.1	8.4	19.2	5.4	3.7	3.7	1.5	50.9	2.7	1	70	2	3	11266.77558
22007	205	6.76	0.47	1.23	0.15	65.17	115	1283	4.62	2.87	3.18	18.2	22.14	3.52	10.37	23.34	6.68	5.04	3.81	4.46	20.1	3.5	1.8	74	1	3	12141.98216
22022	155	10.28	0.65	0.72	0.21	38.47	446	699	0.06	1	1	1.9	1.9	0.06	0.4	0.9	0.06	0.06	0.06	0.2	6.1	1.4	1.5	12	1	2	16462.39361
22030	35	5.67	0.59	0.52	0.12	47.47	136	752	0.5	2.9	2.8	5.3	6.2	0.7	1.4	3.5	0.8	1.3	1	1	10.9	2.3	2.4	15	1	3	19033.28902
22049	117	14.02	1.4	0.32	0.08	58.4	230	1143	17.29	8.98	3.32	27.18	39.38	6.79	21.39	64.53	17.94	14.48	10.22	9.39	25.6	1.6	1.7	65	1	1	158030.3026
22058	130	6.37	0.57	0.83	0.08	60.71	105	810	6.13	5.04	5.38	24.66	34.74	4.3	9.7	27.46	7.78	5.48	5.4	3.66	22.2	3.4	2.1	67	1	3	10537.76678
22064	81	6.9	0.63	0.09	0.08	20.45	180	876	0.37	0.85	0.95	2.29	2.7	0.48	0.59	1.46	0.53	0.07	0.37	0.41	5.8	1.6	1.8	26	2	2	90844.41322
22076	54	39.62	3.94	0.91	0.31	32.72	176	1145	2	7.1	10.2	19.9	28.3	2.7	5.4	13.5	5.6	1.7	2	1	13.1	4.9	1.7	12	1	2	15539.73951
22085	109	10.44	0.95	1.02	0.41	68.31	249	1253	12.87	3.09	3.79	21.35	34.64	6.17	14.24	45.15	9.54	13.8	7.52	3.81	11.7	3.9	2.3	78	1	1	50428.48141
22109	147	21.58	2.17	0.25	0.08	50.75	367	1339	15.72	16.05	7.51	41.79	67.81	11.85	20.76	59.94	20.08	14.83	8.85	15.62	35.3	6.1	1.3	70	2	1	189693.6405
22116	50	3.6	0.35	0.09	0.08	33.77	171	604	0.11	1.76	2.27	5.81	7.11	0.11	0.84	2.38	1.6	0.11	0.11	0.49	18.3	2.6	1.8	13	2	2	19783.92351
22141	119	9.28	0.8	0.43	0.23	39.6	272	815	0.4	0.69	0.75	1.77	2.18	0.06	0.06	1.49	0.55	0.06	0.32	0.22	6	1.3	1.3	16	2	2	15917.64185
22177	136	12.03	0.21	0.35	0.08	39.74	35	1874	14.58	41.15	15.66	60.45	71.49	10.87	21.3	58.92	19.81	12.51	13.81	8.3	123	8.6	2.3	83	1	1	55852.42589
22194	114	13.97	1.09	1.09	0.33	56.42	346	935	6.07	2.01	1.87	6.88	9.34	3.03	5.49	15.81	3.09	6.39	4.06	2.82	8	3.3	1.3	46	1	1	261327.9261
22198	52	8.25	0.63	0.43	0.26	54.15	185	731	2	3	4	17	19.4	2.7	5.3	14.5	4.4	1.8	2.2	0.8	15.6	2.7	2.9	20	1	1	226207.9128
22210	62	7.8	0.56	0.94	0.3	63.17	167	1033	10.92	3.58	5.77	29.97	42.25	5.48	14.06	45.56	11.09	8.74	9.08	6.04	6.6	3.9	4.1	52	1	2	88136.59406
22217	208	30.24	2.64	6.19	1.83	93.42	250	1617	0.54	2.98	3.02	5.4	7.16	0.96	1.41	3.83	0.85	0.07	0.34	0.51	11.7	1.7	1.8	18	2	1	43207.19381
22219	87	9.77	1	0.84	0.47	59.09	293	1090	11.98	9.17	5.26	37.73	52.24	9.25	20.65	56.56	16.06	14.12	9.58	9.07	13.8	4.3	2.2	61	1	1	90429.64027
22232	53	3.25	0.31	0.09	0.08	35.4	175	781	1.98	3.44	2.72	21.73	34.35	4.21	8.97	22.33	6.07	2	1.86	0.65	12	2.1	2.2	12	1	1	91897.02943
22259	102	29.1	1.99	0.38	0.08	57.27	216	961	0.08	1.7	1.6	2.9	3	0.08	0.7	1.6	0.5	0.08	0.08	0.17	12.1	2	2.1	16	2	3	13969.82695
22289	91	37.47	2.96	0.49	0.08	49.23	121	1661	68.99	20.81	11.02	46.59	63.55	8.38	21.85	87.61	39.18	36.91	54.67	41.97	67.1	7.5	1.2	85	2	1	93723.23561
22302	72	5.81	0.37	0.5	0.19	67.73	174	906	3.16	5.33	6.92	20.16	27.44	2.74	7.4	21.4	6.74	3.99	3.11	1.75	12	5.3	2.3	40	1	1	268781.1404
22308	275	19.33	1.55	0.85	0.2	67.33	184	1729	0.94	3.95	3.28	15.54	15.14	3.4	4.38	9.19	2.08	1.28	1	0.49	22.1	2.1	1.1	41	2	3	55174.52429
22347	219	4.74	0.21	0.45	0.08	45.93	347	1088	0.22	1.16	1.32	2.34	2.55	0.27	0.74	1.2	0.4	0.26	0.35	0.23	10.2	1.3	1.3	20	2	3	12517.94116
22422	84	12.47	0.93	0.15	0.08	51.72	224	742	0.11	2.25	2.15	2.71	3.37	0.11	0.72	1.89	0.52	0.11	0.11	0.32	9.2	1.7	1.7	14	2	3	19613.93506
22424	290	8.11	0.72	1.25	0.32	103.03	223	1302	0.4	1.1	1	1.9	2.3	0.06	0.7	1.7	0.6	0.5	0.4	0.3	2.2	0.9	0.9	24	2	1	192370.6344
22444	91	12.36	0.84	0.33	0.08	46.44	321	899	13.3	6.3	10.6	50.2	68.1	12.1	20	59.6	12.2	14.3	11.3	6.3	12.4	1.9	1.8	78	1	3	11561.28834
22472	210	20.26	1.6	1.06	0.08	46.24	301	1251	15.3	4.6	4.8	28.4	40.1	6.2	15	43.5	12.9	12.3	12.1	9.7	7.2	3.1	1.2	60	2	1	208349.6628
22479	111	14.93	1	1.52	0.64	67.07	76	2349	7.8	7.8	6.4	26	31.5	4.4	8.7	26.2	8.9	5.6	5.8	7.8	12.7	4.5	2	63	2	1	226536.2575
22490	133	9.87	0.83	0.68	0.08	66.38	171	1167	0.3	2.2	2	3.4	4	0.4	0.9	1.7	0.11	0.11	0.4	0.22	7.4	2.6	2.6	17	2	3	28033.89511
22504	120	21.01	1.4	1.02	0.08	40.06	144	1389	0.65	1.34	1.31	3.47	3.97	0.49	1.09	2.48	0.93	0.56	0.69	0.41	4.7	1.2	1.3	26	2	1	20431.70913
22506	87	15.31	1.3	0.67	0.21	64.01	164	992	0.9	2.7	3.1	8.4	9.4	1.2	2.9	6.9	1.8	1.1	0.8	0.6	12.1	5.5	1.4	20	2	1	237296.2525
22509	160	3.38	0.34	0.57	0.08	68.88	265	1020	0.92	1.48	2.1	4.73	5.92	0.07	1.13	2.89	1.26	0.65	0.77	0.69	9.4	1.8	2	18	1	2	19840.73908
22537	70	29.48	2.35	0.38	0.08	42.83	182	781	6.1	6.5	6.3	21.8	29.9	2.8	8.6	23.8	8.7	4.4	4.5	2.1	21.3	3.5	2.2	40	2	2	72025.68887
22543	207	13.62	1.08	1.07	0.28	78	104	1695	4.2	11.7	16.8	44.2	46.9	8	10.8	27.4	5.1	5.2	5.4	3.3	20.1	6.3	1.6	47	1	1	294058.9648
22577	193	5.42	0.43	0.71	0.34	53.89	616	1263	3.6	3.6	7	22	26	2.9	6	15.7	6.9	3	3	2.5	40.7	3.7	1.9	45	1	5	105421.5785
22592	130	20.02	1.61	0.52	0.2	53.26	258	1209	4.05	13.05	5.46	30.18	39.42	5.57	11.03	28	12.07	5.24	4.31	3.05	37.4	4.6	1	51	2	1	332591.4398
22596	125	10.06	0.8	0.8	0.3	76.08	237	1147	2.6	5.7	8	24.5	28.9	5.8	7.5	18.9	2.7	3.8	3.4	2	10.4	3.4	1.6	45	1	1	235441.797
22608	378	5.48	0.38	0.94	0.25	58.54	338	2323	0.85	1.28	0.95	3.69	5.1	0.97	1.64	4.29	1.16	0.84	0.75	0.51	6.4	1.6	0.9	24	2	1	21596.97133
22620	43	20.08	1.74	0.24	0.14	34.86	159	671	1.44	5.68	6.37	9.68	11.94	1.64	2.85	8.04	1.62	2.11	1.9	2	17.7	4.4	2.5	26	2	1	193374.2058
22630	236	1.47	0.21	0.39	0.17	42.79	433	1130	4	6.8	6	25.7	30.8	6.5	9.9	30.1	3.9	6.8	5.4	3.3	9.7	3.6	1.1	42	2	1	365060.7502
22634	72	8.15	0.84	0.26	0.08	40.61	197	640	0.7	2.3	1.8	4.5	5.3	0.8	1.6	4.4	0.9	0.7	0.9	0.4	8.2	1.8	1.8	16	2	1	130978.6644
22635	68	18.64	1.53	0.94	0.08	43.39	69	1115	0.06	1.72	1.63	3.79	4.87	0.54	1.09	2.79	1.09	0.54	0.42	0.42	13.1	4.7	1.3	33	2	3	61527.75359
22640	148	16.87	1.36	1.24	0.18	46.88	152	1398	1.2	1.5	1.9	5.3	7.9	0.9	2.9	7.5	2.3	1.7	1.1	0.5	18.5	1.5	1.6	37	2	3	24590.42506
22659	65	7.02	0.75	0.56	0.27	48.93	230	851	3.7	4.9	3.9	25.3	35.8	11.6	12.2	31.5	3	6.2	3.9	3	9.3	2.2	2	48	2	1	354730.6719
22665	100	9.3	1.35	0.51	0.18	67.66	111	978	4.76	5.22	5.05	20.33	29.13	4.22	8.05	18.93	5.92	8.95	7.37	8.53	25.4	1.8	1.8	23	2	1	300490.5639
22670	152	5.32	0.58	0.41	0.08	51.52	223	681	0.8	2	2	4.5	5.3	0.1	1.2	3	1	0.1	0.7	0.7	13.8	4.3	2.4	19	1	3	10001.58611
22671	110	8.4	0.73	0.6	0.08	53.05	234	1254	3.1	11.6	9.7	24.1	24.6	3.6	4.8	13.2	3.6	2.2	2.7	1.8	68.7	7.5	1.4	43	2	1	335451.2982
22707	223	10.12	0.77	1.06	0.55	84.46	459	1597	7.2	15.18	4.74	30.2	44.28	7.27	13.01	40.37	10.08	9.56	7.11	6.09	57.1	7.1	2	62	2	1	151810.6479
22709	360	26.64	2.39	3.95	0.92	45.79	377	1846	2.35	1.59	1.86	17.76	21.58	3.18	10.2	21.34	6.7	3.69	2.01	1.21	18.7	2.2	1.2	38	1	5	113127.341
22724	98	117.76	9.51	0.4	0.08	30.63	181	909	3.6	3.7	8.3	28.4	36.5	2.2	6.8	20	9	2.5	2.7	1.6	22.9	3.5	2	48	2	2	88796.25782
22726	161	13.56	1.01	0.55	0.08	46.92	257	1169	1.75	3.07	3.94	8.94	11.98	2.01	4.11	10.74	2.39	2.57	1.37	1.19	24.2	1.6	1.6	63	1	3	15455.39128
22730	189	19.99	1.53	0.66	0.08	60.3	127	1067	2.6	3.2	2.8	12	14.8	2.4	4.9	12.9	3.4	2.6	2.6	1.5	20.6	2.6	1.2	49	2	3	56461.93405
22740	39	7.96	0.6	0.19	0.08	49.9	223	832	3.32	2.93	3.76	15.08	21.55	2.06	5.92	18.88	5.9	2.74	2.22	0.6	12.9	1.6	1.6	13	1	3	14102.17621
22754	77	10.49	0.69	0.91	0.29	109.62	148	1241	6.56	3.01	2.03	18.18	24.12	3.42	10.76	27.56	7.16	7.43	5.11	3.42	5.5	2.1	2.2	49	2	1	204998.6596
22763	71	4.68	0.6	0.09	0.08	35.47	239	935	4.25	10.7	6.45	21.61	26.58	3.45	6.47	19.5	6.51	6.29	4.71	7.22	15.8	4.5	1.3	43	2	2	111464.7127
22779	64	9.43	0.73	0.09	0.34	43.54	199	894	1.24	2.05	2.56	8.1	9.71	0.89	2.17	6.07	2.17	1.54	1.38	1.48	8.7	1.8	1.9	19	2	2	14962.81291
22801	204	11.34	0.76	1.13	0.24	67.74	157	1468	11.39	19.35	7.08	35.37	43.16	6.12	12.05	36	10.33	7.52	8.23	19.21	108	9.9	1.1	85	2	3	16647.4422
22803	61	42.46	2.71	0.34	0.21	70.8	45	2169	11.22	15.89	9.02	42.61	57.24	7.42	14.47	43.11	15.16	8.81	7.24	6.48	46	3.2	1.8	62	2	2	47271.55941
22826	267	21.65	2.07	1.75	0.59	78.73	377	2351	8.1	9.3	7.5	29.9	40.6	4.9	11.5	31.4	10.3	6.9	7.4	6.4	17.3	2.3	2.3	64	2	1	234533.8146
22827	30	15.86	1.44	0.22	0.08	25.64	157	758	6.5	6.6	4	29.2	43.8	7.7	19.6	60.2	7.7	9.2	6.2	2.6	14.4	2.1	2	14	1	1	107579.9385
22828	159	10.91	1.06	0.85	0.08	58.07	366	1590	22.65	6.09	6.05	35.21	71.69	9.61	29.16	83.48	30.89	21.38	15.45	10.64	2.6	7.3	1.1	85	1	1	64018.40996
22835	140	14.62	0.96	0.63	0.08	62.42	185	1837	1.71	6.66	3.49	8.96	10.14	1.42	2.6	6.78	2.2	1.59	1.64	1.12	8.8	2.5	1.2	30	2	1	241960.0704
22842	90	3.97	0.58	0.65	0.08	44.92	117	834	9.1	33.39	105	241	211	34.61	18.79	46.74	15.76	6.68	9.03	3.48	79.7	5	3.5	40	1	1	85982.09627
22850	54	11.86	0.87	0.21	0.08	70.07	113	987	10.74	17.7	7.2	31.36	57.54	8.74	17.51	49.09	12.02	11.27	8.12	5.86	21.8	6.4	3.5	83	1	1	57445.36739
22852	105	3.36	0.37	0.23	0.33	73.3	271	1187	1.77	4.92	8.53	25.1	23.07	4.66	4.39	9.04	2.63	1.51	1.71	1.13	23.9	3.4	1.4	37	2	1	279724.7638
22868	247	18.57	1.16	0.42	0.08	50.2	247	1254	1.8	2.3	1.7	7.6	8.5	1.2	2.8	7.5	1.9	1.7	1.6	1.3	43.1	4.5	1.1	61	2	3	14471.50247
22915	72	19.61	1.6	0.87	0.39	52.55	162	1018	1.4	5	3.9	9	9.9	1.4	1.8	5.9	1.8	0.8	1.1	0.5	10.3	1.6	1.6	22	2	1	212883.504
22930	166	7.35	0.45	0.55	0.08	55.47	351	1026	9.04	16.28	11.97	55.74	65.41	8.93	18.04	51.55	15.3	9.65	9.21	6.21	72.6	3.1	1.1	70	2	3	13861.01803
22931	73	12.53	1.14	0.62	0.08	46.97	324	993	0.7	3.3	4.6	13.7	18.4	1.4	2.1	5.8	1.6	0.08	0.8	0.5	10.7	3.7	1.5	19	2	1	115850.6845
22940	45	18.8	2.06	0.64	0.25	41.62	176	712	0.8	3	2.5	6.5	7.9	0.8	1.4	3.9	1.6	0.6	0.8	0.4	9.1	3.8	2.1	12	1	2	15539.73951
22943	93	11.84	0.59	0.28	0.08	55.8	59	2364	7.98	2.46	2.53	17.21	29.97	4.22	12.28	39.61	11.06	13.97	5.88	6.54	4.7	3.9	2.6	60	1	1	86939.70437
22945	243	5.76	0.44	0.43	0.08	47.08	203	1221	12.51	7.68	4.9	28.23	44.93	6.47	15.35	48.98	15.08	10.54	8.43	3.72	57.1	4	1.3	71	1	4	26729.9009
22948	60	31.43	2.57	0.7	0.33	80.82	39	1288	10.76	5.65	4.08	24.73	39.95	7.22	14.1	42.52	9.96	10.92	9.52	5.48	21.7	2.1	2.2	56	2	1	288830.3
22950	146	9.89	0.89	0.54	0.08	85.56	547	1671	7.29	2.34	2.37	9.97	14.5	2.68	7.13	20.77	6.45	6.49	5.2	2.87	14	3.3	0.9	42	1	2	85567.73069
22951	94	9.25	0.83	0.7	0.13	36.88	213	907	0.74	2.78	3.12	8.12	8.72	0.93	1.65	3.91	1.51	0.93	0.99	0.84	7.3	1.3	1.4	13	1	2	20389.76377
22954	133	12.22	0.58	2.21	0.54	45.21	108	1440	8.8	24.7	28.2	68.4	77.6	9.6	14.5	40.1	12.2	6.6	6.5	7.9	102	6.2	1.7	65	2	5	140465.4223
22967	37	23.46	2.03	0.16	0.08	24.45	128	739	2.2	4.95	5.1	15.89	21.19	1.74	2.95	8.57	4.89	1.38	0.08	1.64	23.7	2.2	2.4	19	2	2	18190.419
22976	158	4.37	0.33	0.6	0.08	47.29	425	1305	0.08	1.7	2.1	4.9	7	0.9	2.2	6.5	1.2	1.9	1.6	1.1	15.5	1.7	1.7	30	1	3	101207.0553
23000	221	3.56	0.42	0.92	0.29	92.83	228	1011	3.31	2.78	1.38	7.21	12.54	2.3	5.89	16.37	3.03	5.56	4.03	2.67	4.3	3.4	1.3	37	1	1	176728.5313
23007	300	2.14	0.33	0.4	0.08	97.08	197	1343	12.24	8.88	21.32	90.78	126	7.2	24.81	75.43	54.97	12.64	8.91	5.41	84.4	2.6	2.8	32	1	4	187896.8263
23024	178	7.4	0.89	0.97	0.31	76.19	346	1907	20.07	13.53	1.24	11.95	43.05	13.82	29.92	96.38	21.12	27.68	11.75	13.76	76	4.7	1.7	85	1	1	79046.36324
23037	61	7.35	0.7	0.33	0.08	57.96	329	874	0.13	1.9	1.7	3.8	4.5	0.13	1	2.9	1	0.13	0.13	0.23	11	3.9	2.6	14	1	3	24238.89052
23090	1423	10.82	0.58	8.51	1.7	66.53	908	2717	1.4	4.8	5.6	22.4	23.5	4.6	6.6	11.9	3.3	1.6	1.4	0.5	67.5	2.3	1.2	34	2	3	54468.09727
23091	112	18.87	1.33	1.66	0.88	52.05	177	1752	3.77	3.48	2.14	10.92	15.15	2.75	5.88	16.99	3.57	4.19	3.18	3.67	9.7	2.8	1.7	51	2	1	297077.9259
23100	51	6.48	0.85	0.45	0.08	24.76	187	674	0.7	2.4	2.1	5.4	6.4	0.6	1.2	3.5	1.5	0.6	0.6	0.7	10.4	2	2	19	2	2	17577.84725
23109	73	10.18	0.83	0.73	0.48	49.88	133	1303	12.24	17.66	18.32	73.54	88.78	13.19	19.97	62.4	16.76	11.72	11.45	9.1	18.2	7.5	1.1	57	2	1	225610.0162
23113	72	5.01	0.38	0.27	0.08	42.29	233	862	0.08	1.7	1.2	3	3.2	0.5	0.7	1.7	0.7	0.08	0.08	0.2	7.6	3.2	2.8	13	1	3	17229.62728
23120	65	6.1	0.76	0.16	0.08	38.05	243	706	4.39	4.02	3.23	21.01	26.99	5.81	6.93	19.58	5.53	3.74	3.3	2.1	10	3	3.3	47	2	2	99004.49814
23156	59	10.59	0.97	0.16	0.08	38.67	279	684	0.6	2.6	6	15.3	14.1	2.6	2.3	4	1.5	0.7	0.6	0.5	13.8	2.5	2.5	12	1	2	18743.64064
23161	71	6.78	0.54	0.32	0.08	57.15	269	920	16.5	3.71	3.37	21.44	31.39	5.23	12.37	43.49	10.87	17.89	14.66	9	13.7	5.4	1.9	51	1	1	303493.3528
23163	94	62.91	4.25	1.55	0.85	59.64	124	2080	28.78	42.79	31.51	128	165	20.67	34.03	101	31.16	28.45	18.5	28.78	62.6	7.1	1.7	84	2	1	60541.3404
23164	53	9.53	0.89	0.18	0.08	36.57	354	827	3.8	6	3.1	15.4	22	4.6	8.4	20.8	4.6	4.4	3.5	2.4	21.9	2.4	2.7	41	2	2	94920.99137
23166	93	12.43	0.81	0.2	0.08	55.81	151	1786	5.47	19.84	6.08	37.48	45.4	12.97	10.37	28.39	6.63	6.96	4.73	7.01	47.5	9.5	1.6	70	2	1	152147.7651
23172	393	14.92	1.27	2.18	0.78	57.61	207	3798	4	8.2	8.8	31.2	37.1	5.7	11.2	36.6	4.8	7.1	7.6	3.3	60.2	4.1	0.8	40	2	1	365060.7502
23183	73	8.62	0.69	0.28	0.08	51.37	189	594	0.11	1.49	1.42	2.68	2.73	0.11	0.42	1.24	0.44	0.11	0.11	0.23	8.3	2.3	2.2	13	1	3	18701.49263
23200	58	8.03	0.79	0.15	0.28	32.93	223	697	1.83	3.17	1.98	10.89	14.87	3.22	4.02	11.06	2.07	1.67	1.3	1.5	10.8	5.7	2.3	12	1	1	105419.5249
23211	154	4.42	0.59	0.46	0.24	42.26	228	876	1.34	4.07	4.75	5.02	7.22	1.11	0.06	2.43	0.06	0.06	2.02	2.94	9.6	1.6	1.7	14	2	5	66336.38437
23225	143	10.85	0.61	0.49	0.42	87.82	302	1213	18.52	22.32	6.93	59.68	95.73	21.07	35.42	87.97	23.67	23.2	14.43	12.97	24.2	7.3	1.8	73	1	1	103930.5804
23227	109	5.83	0.53	1.04	0.27	93	207	2269	7.2	8.9	2.7	15.5	22.9	4.8	9.4	28.7	5.3	7.5	5.9	5.7	38.9	4.2	1.8	68	2	1	226536.2575
23228	299	13.91	1.3	1.09	0.23	42.44	191	1557	1.9	1.7	2.6	10.1	12.1	1.5	4.6	9.9	3.7	2	1.5	0.7	15.9	3.3	1	36	2	3	20138.63241
23231	109	13.51	1.11	0.52	0.08	54.84	175	912	0.08	5.32	2.76	4.57	5	0.67	0.93	2.32	0.78	0.08	0.08	0.35	9.9	2	2.3	13	1	1	136084.6277
23233	111	7.06	0.56	0.51	0.08	56.06	310	1203	12.57	6.54	4.93	28.84	38.24	5.96	13.4	40.82	11.09	12.09	8.29	12.09	18.7	4.1	2.5	62	1	1	158923.0601
23245	222	11.7	1.28	1.55	0.43	70.74	402	1723	23.5	11.6	5.2	45.1	75.7	10	29.9	80.3	26.4	18.6	21	8.4	48	5.9	1.2	55	1	3	84605.13719
23250	40	7.72	0.71	0.22	0.08	49.6	154	710	6.8	14.1	7.6	38.7	51.4	5.8	10.1	28.5	10.8	8	7.2	5.6	22.9	4	4.6	54	2	2	97236.5102
23252	180	1.69	0.42	0.38	0.08	37.19	469	1153	4.44	15.15	5.13	25.89	32.83	5.64	8.94	20.46	6.54	3.25	3.35	2.35	13	4.2	1.6	47	2	1	451590.7664
23260	121	10.73	0.54	0.42	0.26	31.47	159	956	1.2	3.2	4.3	8.8	9.1	1.5	1.9	5	1.1	0.9	1.2	0.8	19.3	2.7	1.4	12	1	1	89008.79523
23265	98	24.65	1.41	2.12	0.69	64.24	268	1330	8.06	15.09	5.42	20.91	25.26	5.41	9.03	24.25	5.99	6.24	5	6.37	16.4	4.7	1.8	78	2	1	172901.0306
23282	388	40.63	2.7	7.41	1.76	101.82	339	2683	15.1	14.2	12.6	60.2	83.5	13	25.2	73.5	19.7	18.7	10.3	9.6	60.5	8	2.3	82	1	1	51150.19595
23285	73	9.21	0.66	0.09	0.08	56.46	207	879	13.9	2.9	2.7	18.6	24.8	3.8	10.6	32.6	8.8	7.8	9.8	7.7	9.2	2.6	1.7	47	1	3	55007.10179
23314	170	3.58	0.44	0.69	0.28	61.8	141	633	3.85	6.62	4.65	21.28	33.04	5.13	9.33	27.7	6.19	6.01	4.46	3.17	18.6	3.5	3.5	49	1	1	221101.1434
23323	54	18.5	1.31	0.97	0.53	49.7	149	1127	0.65	4.05	3.82	5.63	6.55	0.88	1.15	3	0.84	0.61	0.65	0.46	11.9	4.5	1.9	21	2	1	187007.312
23345	78	7.35	0.71	0.39	0.08	57.89	104	891	0.13	1.6	1.8	2.6	2.9	0.13	0.8	1.8	0.6	0.13	0.13	0.4	12.2	2.7	2.7	17	1	3	23396.80466
23367	240	8.69	0.68	0.84	0.35	83.32	78	3408	11.4	5.8	3.1	26.6	45.3	8.4	19	59.7	12.7	15.1	10	7.6	20.2	3.3	1.4	69	1	1	69265.21298
23402	78	12.05	0.97	0.4	0.23	39.97	167	893	0.66	1.33	1.62	3.08	3.04	0.5	0.94	2.19	0.69	0.08	0.08	0.71	6.8	3	2.1	16	2	2	17364.45106
23403	211	11.69	0.92	1.51	0.33	38.93	482	696	0.06	1.68	1.88	1.58	2.2	0.06	0.52	1.21	0.53	0.06	0.06	0.24	9.2	1.3	1.3	12	1	2	20581.56698
23406	88	23.85	1.55	0.32	0.08	49.83	84	744	0.8	2.3	1.7	5.6	7.8	0.9	1.9	5.1	1.4	1.2	0.9	0.8	17.4	2.6	2.7	16	1	2	16007.87053
23413	293	21.69	1.68	2.04	0.61	96.4	222	2512	9.76	11.78	5.2	23.58	29.81	5.32	8.53	23.66	9.42	7.35	6.82	5.37	22.1	3.5	1	78	2	1	101157.3722
23426	241	9.8	0.58	1.43	0.5	66.85	190	1793	20.98	13.83	7.19	70.26	113	8.94	38	103	51.57	22.37	16.61	9.61	44.1	5.4	1.6	62	2	3	8936.116154
23446	138	4.97	0.34	1.06	0.08	49.43	367	1629	6.81	10.72	2.26	14.54	31.31	5.81	17.3	44.22	9.94	13.52	5.23	4.93	35.3	9.3	0.9	63	2	1	113032.3584
23449	52	28.62	2.53	0.77	0.37	43.59	125	1071	3.2	4.1	3.5	16.6	22.2	4.5	6	14.8	3	3.1	2.3	1.7	9.6	1.3	1.4	37	2	1	220815.5103
23450	109	25.44	1.39	0.43	0.08	49.2	212	1106	0.08	3	1.5	3.2	3.4	0.08	0.8	1.8	0.08	0.08	0.08	0.3	11.8	1.9	1.9	23	2	3	159443.6875
23456	95	33.21	2.22	0.98	0.53	89.68	74	1696	17.87	4.25	4.53	23.7	36.25	6.14	21.93	60.72	13.38	23.66	13.13	9.34	16.3	5.2	2.2	48	1	3	70138.46538
23469	111	6.68	0.48	0.42	0.2	52.46	393	988	1.1	2.5	2.13	6.79	7.93	0.8	1.73	5.07	2.24	0.84	1.21	0.84	8.5	4	1.3	18	1	2	18332.30297
23473	223	4.89	0.53	0.39	0.14	49.5	193	911	10.1	5.96	1.9	17.21	26.29	5.53	11	32.28	7.16	9.8	8.87	5.93	20.2	4.8	1.2	71	1	1	49606.20301
23488	205	19.11	1.17	2.35	0.6	66.22	128	1378	3.63	3.25	2.17	10.01	16.32	2.97	7.83	21.26	4.4	4.81	3.45	1.51	19.4	2.3	1.5	40	1	1	221426.6652
23493	49	13.42	1.5	2	0.38	28.12	316	936	0.9	2.2	4.4	8.8	9.9	0.7	1.7	4.6	1.8	0.08	0.7	0.8	18.5	3.4	1.6	17	2	2	20021.65201
23519	88	15.89	1.22	0.28	0.08	47.12	350	864	12.1	10.6	6	42	57.3	10.5	18.5	64.9	12.7	14	8.9	9.2	29.9	8.3	1.7	67	1	1	139840.9765
23542	93	7.63	0.57	0.3	0.28	54.39	109	666	0.15	2.2	2.7	5.7	8.3	0.15	1.7	4.7	0.15	0.15	0.15	0.28	8.9	5.2	5.4	20	1	1	130203.4616
23550	63	9.24	0.58	0.69	0.27	45.81	245	694	2.7	1.5	1.7	8.1	11.4	1.5	4.8	12.4	4.1	2.6	2.4	1.5	9.2	2.8	2.8	35	1	3	126972.5375
23568	229	2.21	0.21	0.44	0.14	59.7	353	639	0.83	0.86	1.13	3.35	4.73	0.52	1.83	4.41	1.04	0.9	0.94	0.47	9.2	1.9	1.3	24	1	3	111934.6185
23569	77	16.39	1.29	0.29	0.08	78.41	235	1059	11.05	9.19	19.39	55.08	60	6.22	11.84	39.25	13.04	8.36	11.8	4.19	21.4	4	1.6	41	2	1	297490.2972
23574	81	11.75	0.95	0.24	0.08	50.67	325	915	1.89	3.32	2.35	7.71	10.22	1.7	2.97	6.5	2.06	2.02	2.83	1.93	14.6	2.1	1.3	34	2	1	206420.3495
23578	80	35.98	2.47	1.08	0.43	74.21	38	2282	2.4	5.9	3.9	14.4	18.5	2.7	4.5	11.7	2.9	2.2	2.3	1.2	22	3.2	3.2	40	1	1	253915.1259
23598	168	12.36	0.95	0.14	0.08	37.7	163	1151	3.86	10.46	28.21	67.67	76.31	5.86	7.62	18.5	17.39	2.65	2.69	2.23	230	4.3	2	80	2	4	64309.06636
23631	181	3.02	0.34	0.52	0.31	50.08	187	768	0.35	2.34	2.09	2.75	3.72	0.44	0.62	1.52	0.52	0.08	0.42	0.35	6.4	2	2.1	18	1	4	116159.8345
23639	117	9.59	0.66	0.36	0.08	53.36	171	699	0.77	3.8	3.82	4.94	6.97	0.67	1.34	3.5	1.12	0.69	0.85	0.49	25.1	2.3	1.6	16	1	3	11515.52261
23643	136	8.28	0.63	0.8	0.27	74.01	194	1712	1.5	4.3	5.1	15.1	17.7	2.6	4	10.3	2.6	1.6	1.9	0.7	15.4	4.3	2.3	31	1	1	259864.0836
23653	167	27.98	1.95	1.21	0.62	89.88	56	1842	23.25	36.61	20.28	99.47	122	19.72	32.26	99.04	34.23	17.95	14.87	17.49	62.6	7.5	1.6	75	2	1	169303.2923
23665	51	5.26	0.61	0.17	0.08	36.62	293	635	0.08	1.5	2.9	6.8	5.1	0.8	0.8	1.4	0.6	0.08	0.08	0.16	10	1.5	1.5	17	2	2	17755.91329
23667	105	35.52	1.71	1	0.16	82.8	7	1609	5.37	7.24	3.64	23.34	35.44	5.43	9.36	28.67	7.53	5.46	5.28	2.87	13.6	2.7	2.1	47	1	1	285416.4522
23674	79	3.36	0.37	0.2	0.08	50.94	214	937	2.12	3.47	3.76	12.72	15.53	1.81	4.5	10.5	3.92	2.63	2.53	2.4	13.6	1.3	1.3	33	2	2	143622.213
23684	128	14.66	0.96	0.31	0.08	51.48	254	731	5.7	7.8	6	20	23.3	2.6	6.7	19.6	7.3	4.3	3.9	3.7	76.2	1.9	1.9	83	2	3	14393.17228
23687	174	5.95	0.47	0.74	0.27	43.11	234	839	0.42	1.31	1.75	3.34	3.17	0.31	0.08	1.77	0.54	0.08	0.4	0.35	13.4	2.6	2.6	13	1	5	64316.89528
23697	91	13.64	0.9	0.39	0.08	42.09	252	1176	12.74	10.61	14.12	53.17	69.27	9.12	17.33	52.98	15.94	10.82	10.52	9.37	11.3	7.6	2.6	71	1	5	234624.1702
23724	66	15.9	1.29	0.67	0.2	44.44	263	974	2.15	3.08	3.39	9.42	10.77	1.26	3.06	9.21	3.25	1.77	1.98	1.14	10.7	3.7	1.9	34	2	1	261986.2902
23732	85	7.18	0.65	0.71	0.08	79.65	107	1051	1.7	2.3	4	12.9	16.8	1.7	3.8	10.5	4.3	2.2	2	1.3	19.9	7.4	2.1	34	1	5	300467.2365
23748	41	4.77	0.32	0.09	0.08	48.92	308	646	5.1	5.6	3.5	11.3	13.8	1.9	4.2	12.6	4	2.5	4	2.1	28.4	4.2	3	37	2	3	72259.43448
23756	144	46.83	2.77	1.05	0.39	68.94	57	1330	3.64	7.06	7.88	30.83	36.01	2.1	6.44	18.31	12	3.57	3.35	2.29	53.1	3.9	1.6	42	2	4	166625.2078
23762	79	22.99	1.69	0.82	0.18	42.51	195	1147	8.21	5.83	3.57	13.46	36.91	5.81	15.63	41.16	8.54	10.14	7.13	4.31	17.6	8.7	3.5	84	1	1	58393.23421
23764	155	12.86	0.98	1.32	0.51	73.6	199	1701	6.4	2.56	3.66	17.69	24.05	3.15	9.14	25.14	6.17	5.6	6.32	4.37	6.6	4.7	2.2	62	2	1	198074.3297
23790	109	25.57	1.29	0.59	0.22	70.58	256	848	0.6	2.4	3.4	5.1	6.4	0.1	1.2	2.8	0.9	0.1	0.5	0.4	27.7	2.1	2.1	21	2	4	233708.7092
23795	97	6.44	0.52	0.84	0.22	50.91	162	845	10.05	12.93	11.91	41.7	49.69	6.91	14.42	40.77	11.74	9.52	10.74	6.38	19.5	6.5	2	69	1	1	134163.9006
23805	70	26.57	2.2	0.34	0.08	33.5	248	775	0.11	2.9	4.2	6.4	7.3	0.11	1.3	3.1	1.1	0.11	0.11	0.5	5.9	2.6	2.9	13	2	3	22445.02437
23828	85	26.49	1.75	0.6	0.2	34.69	172	2330	8.92	17.88	8.46	47.81	67.95	10.3	16.11	44.29	16.04	4.36	6.79	8.04	43.3	9	4.6	70	2	1	200945.0781
23829	49	14.34	0.76	0.28	0.08	27.14	293	890	2.5	5.2	5.4	15.7	19.6	2.6	4	11.6	3.4	2.1	1.9	1.6	12.2	4.7	1.7	37	2	2	154206.1216
23848	218	9.15	0.68	2.46	0.83	80.67	1091	196	31	8.3	21.1	87.7	117	9	29.4	102	39.2	26.1	25.3	38.5	43.7	7.3	1.8	48	1	1	244365.1443
23899	150	6.34	0.34	0.37	0.08	58.22	154	1530	0.12	3.08	2.88	4.24	4.33	0.12	0.85	1.99	0.77	0.12	0.12	0.44	13.8	3.8	4	24	2	1	285236.0349
23901	109	8.97	0.51	0.37	0.08	59.06	159	1012	1.61	3.8	4.11	14.08	17.75	1.7	3.25	8.58	4.6	1.42	1.21	1.22	14.9	1.4	1.6	30	2	2	140956.3878
23908	78	23.15	1.64	1.48	0.35	69.14	61	2355	7.85	7.95	5.53	42.28	56.66	9.41	16.14	42.39	13.56	9.57	7.8	6.11	9.6	5.2	1.8	53	2	1	219225.9578
23914	170	6.72	0.67	0.61	0.36	88.13	369	971	11.88	8.72	3.06	30.14	40.54	15.49	17.76	43.25	9.97	9.91	7.34	12.83	27.6	5.7	4.2	81	2	1	85978.16184
23969	148	11.66	1.21	1.43	0.26	50.67	24	2529	23.4	17.3	15.2	65.1	79.4	15.2	21.5	63.6	20.5	17.4	18.7	13.9	20.8	6.5	2.6	75	1	1	131784.4893
23977	69	7.66	0.67	0.46	0.16	47.56	242	740	2.4	6.5	7.1	21	26.1	4	6.2	18.9	3	4.1	2.9	2.6	9.8	4.6	1.9	43	1	1	272291.3025
23980	211	13.55	1	1.55	0.49	87.78	248	1581	14.83	20.69	15.77	58.96	64.47	11.66	14.13	38.18	12.87	8.47	8.86	26.25	26.3	7.2	1.3	81	2	1	85372.95521
23988	61	7.58	0.58	0.53	0.08	54.34	96	560	0.14	1.18	1.27	2.16	2.18	0.14	0.5	1.34	0.46	0.14	0.14	0.29	5.5	2.3	2.4	13	1	3	16963.24555
24022	33	8.75	0.82	0.2	0.08	33.73	214	689	0.12	1.19	1.9	2.22	2.97	0.12	0.12	1.34	0.12	0.12	0.12	0.26	8.1	4	2.5	14	2	1	124219.8796
24029	147	10.6	0.7	0.56	0.27	54.98	449	1099	1.3	1.8	2.5	6.4	8.1	1.5	2.7	7	1.4	1.4	1.4	0.9	11.3	3.1	1.2	32	1	1	131946.7347
24042	80	18.45	1.67	0.58	0.08	60.24	175	1088	30.3	6.6	4.2	29.6	44.7	8.6	18	63.7	19.5	21.8	24.9	11.9	19.2	1.5	1.6	51	1	4	257979.6336
24047	114	21.97	1.49	1.52	0.57	81.12	126	1552	5.08	8.55	6.01	28.96	36.87	5.84	12.28	34.3	10.38	7.71	5.01	4.37	23.1	7.4	4	54	1	1	338171.2413
24058	97	31.15	2.75	1.88	0.65	72.94	91	2302	37.8	29.8	25.9	103	136	19.5	38.8	132	22.5	33.6	35.9	37.3	123	10.6	3.1	85	2	1	79425.35272
24070	145	14.02	1.04	0.51	0.29	55.35	268	929	0.23	0.76	1.25	4.49	4.9	0.79	1.13	2.2	0.56	0.46	0.28	0.3	4.1	2	2	19	1	3	17480.08442
24071	133	15.53	0.96	0.69	0.08	39.41	236	917	0.6	2.6	2.8	8	9.3	1.8	2.1	4.9	1.3	0.6	0.5	0.3	15.7	1.8	1.8	34	2	3	107406.1525
24112	218	4.22	0.21	0.51	0.08	47.61	228	931	0.05	1.58	1.58	3.62	3.09	0.49	0.67	1.54	0.66	0.05	0.05	0.1	6.9	0.9	1	19	2	1	53715.46862
24159	182	15.72	1.1	1.72	0.82	87.88	422	1281	12.08	22.59	19.12	60.36	69.24	10.97	16.4	48.93	15.41	13.07	11.82	9.26	2.8	1.3	1.3	84	1	1	48034.6606
24162	115	14.14	1.19	0.82	0.45	92.78	309	1136	3.42	1.21	0.77	3.75	6.1	2.09	3.79	11.81	1.67	3.38	2.02	1.47	5.8	1.8	1.9	40	1	1	289823.6953
24164	137	21.18	1.53	0.4	0.08	68.14	157	871	0.08	1.1	0.9	1.4	1.6	0.08	0.08	0.6	0.3	0.08	0.08	0.17	6.4	3.2	3.7	15	1	3	14687.68822
24165	462	11.52	0.97	3.01	1	101.71	74	6905	11.45	27.42	2.35	28.29	38.78	12.32	15.76	43.2	11.85	9.78	6.49	5.77	41.6	5	1.2	65	2	1	211485.4753
24188	99	10.2	0.79	0.43	0.08	46.47	190	877	0.6	2.5	2.2	4	4.7	0.6	0.08	2.7	1	0.6	0.6	0.4	7.2	1.6	1.6	17	2	1	140003.2964
24190	109	37.59	2.6	0.98	0.37	50.25	139	1667	16.7	18.6	4.7	32.4	50.5	9.5	19.4	57.5	14.5	12.9	10.5	9	28.9	7.9	1.9	75	2	1	161630.2077
24192	165	29.3	2.26	3.29	0.89	87.25	198	1662	17.6	8.9	6.1	34.4	52.2	7.5	20.1	52	15	15.1	14.2	13.8	17.4	3.7	1.4	71	1	2	41353.28131
24205	387	8.77	0.67	4.89	2.03	61.2	364	1675	8.3	1.6	1.54	7.56	10.98	1.99	5.21	15.92	5.23	5.94	5.48	3.15	8.2	1	1.1	38	1	2	114468.2311
24228	235	10.01	0.83	0.71	0.08	38.74	351	1093	1.62	3.17	3.85	12.25	12.17	1.42	3.89	7.55	2.74	1.81	1.68	1.19	25.8	1.1	1.2	49	2	3	48685.21612
24231	221	3.67	0.21	3.86	0.89	58.03	218	973	0.7	3.2	2.8	7.1	7.4	0.9	1.9	4.3	1.2	0.8	0.8	0.6	14.7	2.6	2.5	25	1	5	122535.9896
24241	192	7.18	0.72	0.81	0.14	55.55	363	688	4.7	2.5	2.62	8.05	10.51	0.11	3.52	12.48	7.05	3.71	4.51	2.1	16.6	5	3.4	29	1	1	106103.6183
24243	155	3.89	0.21	0.09	0.08	31.42	110	718	14	10.41	14.31	50.92	67.32	14.35	23.44	70.29	14.33	14.53	10.9	5.4	20	5.1	1.9	52	1	1	110009.8759
24245	72	9.35	1.01	0.6	0.16	65.46	335	805	10.7	18.5	24.8	70.2	93	9.8	17	49.8	19.7	8.5	7	7.4	80	4.1	1.8	55	2	2	108114.9086
24249	105	3.82	0.43	0.54	0.32	35.83	199	863	0.11	3.14	3.89	7.03	5.86	0.11	0.78	1.51	0.63	0.11	0.11	0.22	10.6	3.8	4	18	1	2	18362.32203
24266	57	6.07	0.55	0.5	0.08	33.35	149	806	0.11	1.7	3.2	3.8	4.5	0.11	0.11	0.11	0.5	0.11	0.11	0.4	8.4	2.3	2.3	13	1	2	21349.52277
24269	112	3.74	0.4	0.21	0.08	53.82	146	634	0.11	1.25	1.39	2.84	2.91	0.11	0.11	1.36	0.11	0.11	0.11	0.43	8.4	2.3	2.4	15	1	1	128915.8075
24272	304	6.75	0.62	1.7	0.48	56.5	187	1615	1.1	2.5	2.4	9.4	9.9	1.6	2.8	6.2	1.7	1.2	1.3	0.8	61.2	4.1	1.8	67	2	3	14665.4603
24305	67	30.33	1.76	1.07	0.41	54.99	62	1556	2.9	2.12	2.24	8.14	10.74	1.68	3.26	9.68	2.58	2.15	2.97	2.12	5.9	1.6	1.1	34	2	1	248860.9029
24320	195	3.8	0.38	0.57	0.08	63.18	198	1290	0.06	0.55	0.73	2.63	2.95	0.06	1.09	2.58	0.74	0.06	0.06	0.36	4.2	2.4	0.9	30	1	3	92336.42099
24323	36	5.21	0.41	0.14	0.08	35.7	173	434	0.52	2.35	2.14	6.35	8.05	1.13	1.53	4.64	1.07	0.58	0.64	0.43	5.4	2.9	3	12	2	1	89575.28045
24339	56	9.8	0.73	0.4	0.08	33.14	197	610	0.11	3.18	5.63	2.94	4.92	0.22	0.24	0.8	0.71	0.11	0.11	0.22	38.7	2.3	2.5	14	2	3	19613.93506
24348	158	28.33	2.29	0.98	0.08	45.93	50	1210	0.59	2.84	4.15	4.96	6.6	0.54	1.05	3.14	1.57	0.68	0.67	0.57	15.6	1.1	1.1	65	1	2	50433.81274
24354	168	6.32	0.58	0.37	0.08	57.2	296	937	0.06	2.07	1.88	2.3	2.65	0.06	0.64	1.4	0.45	0.06	0.06	0.37	5.8	0.9	1	19	2	3	12935.4584
24369	45	5.51	0.47	0.25	0.08	53.53	164	547	0.12	4.73	5.69	14.56	16.42	2.16	2.18	6.2	1.52	0.12	0.12	0.76	20.2	2.5	2.5	17	1	1	86690.20164
24373	185	2.9	0.21	0.31	0.08	53.47	305	1046	0.49	1.54	2.19	4.85	7.08	0.57	1.65	4.34	1.34	0.62	0.63	0.45	12.8	2.4	2.6	22	1	3	111934.6185
24381	305	15.19	1.03	0.79	0.16	71.59	458	1464	2.14	3.68	2.48	13.42	16.89	2.79	5.06	12.04	4.08	1.96	1.8	0.99	10.7	2	2.1	51	2	3	48355.59921
24383	75	6.92	0.69	0.38	0.31	61.97	267	603	1.87	1.51	1.67	5.41	6.55	0.71	1.83	4.88	2.08	1.23	1.28	1.39	3.9	4.8	2	19	1	2	18332.30297
24405	40	11.73	1.05	0.46	0.08	38.95	145	684	1.1	2.6	4	11.9	11.7	1.6	2.1	6.1	1.5	1	2	1.2	12.1	2.6	2.6	15	1	3	11435.7915
24414	70	4.07	0.38	0.34	0.08	41.46	191	676	0.14	1.4	2.4	3	3.3	0.14	0.9	1.8	0.7	0.14	0.14	0.28	4.8	2.2	2.1	15	2	3	22386.87224
24460	80	19.19	1.38	1.5	0.57	61.32	20	2170	7.59	9.28	6.51	20.43	42.5	6.32	10.67	32.91	10.47	7.14	4.95	3.81	19.8	3	1.8	46	2	1	369099.4256
24478	91	6.98	0.56	0.15	0.08	38.27	331	1020	9.26	10.51	9.41	50.38	63.53	10.48	17.15	52.11	11.6	11.98	8.11	5.81	6.5	8	2.2	60	2	1	99589.67876
24497	87	13.78	1.22	0.27	0.08	45.24	167	1243	0.8	2.3	1.7	8.1	9.5	2	2.4	5.6	1.5	0.7	1	0.4	15.7	2.5	1.1	18	2	3	14379.66072
24512	46	7.73	0.57	0.31	0.08	36.57	292	703	0.08	1.19	1.35	1.99	2.17	0.08	0.53	1.14	0.48	0.08	0.08	0.18	6.4	1.6	1.7	19	2	2	18534.4437
24521	151	11.61	0.92	0.4	0.24	47	559	1110	0.6	3	2.9	6.6	7.6	0.8	1.8	4.4	1.4	0.7	0.6	0.5	3.8	4.7	1.8	30	2	1	212827.7431
24531	210	6.77	0.75	1.39	0.37	73.29	218	827	0.08	3.9	3.5	4.7	4.3	0.08	0.7	1.5	0.4	0.08	0.08	0.3	15.2	4	2	16	1	1	127952.8849
24542	68	9.36	0.45	0.09	0.08	49.34	231	903	6.46	3.7	7.56	31.12	42.52	4.5	8.54	25.17	12.01	5.67	5.87	3.61	3.1	1.8	1.9	43	1	2	75202.13584
24568	138	71.68	4.82	0.97	0.36	60.28	233	1239	0.61	1.23	1.21	2.96	4.7	0.51	1.42	3.46	1.01	0.06	0.77	0.56	10.4	1.3	1.3	33	2	3	68622.83064
24573	114	19.7	1.64	1.61	0.49	77.92	201	1653	6	9.2	15.3	46.2	52.8	9.7	12.9	35.6	7.8	6.4	6.7	3.8	24.3	1.6	1.5	56	2	1	297576.1852
24574	117	13.29	1.05	1.03	0.23	85.33	176	1313	5.31	12.24	5.34	16.86	24.41	2.59	6.09	18.11	6.21	5.68	4.32	2.78	16.6	2.1	2.4	52	2	1	323368.5831
24589	107	3.21	0.21	0.27	0.08	94.55	235	794	7.96	5.21	6.47	26.49	34.82	5.52	12.67	32.13	11.59	20.83	6.26	4.69	18.4	1.8	1.8	60	1	3	8663.981622
24592	59	6.96	0.44	0.24	0.08	40.75	226	729	3.51	1.98	1.84	6.83	7.81	1.6	4.07	13.09	3.44	6.5	3.32	5.2	8.4	3.2	2.2	17	2	1	120055.7877
24601	227	6.93	0.74	0.39	0.21	24.27	143	1190	1.3	3.5	7.2	25.5	19.4	6.2	6	10.1	2.2	1.9	1.3	0.8	14.6	4.7	1.3	23	2	2	20199.89247
24610	95	11.23	0.76	1.2	0.38	40.26	236	1078	1.1	1.9	2.2	5.2	6.5	1.2	2.1	5.1	1.9	1.2	1.1	0.8	5.4	2.3	2.3	33	1	1	145152.7939
24619	47	13.7	1	0.44	0.08	51.85	182	493	1.6	4	5.7	12.3	16.5	1.4	2.6	7.5	3.8	1.4	1.1	1.4	12.7	3.3	3.3	17	1	2	17878.57052
24620	66	12.7	1.04	0.44	0.08	57.97	187	1301	6.24	6.58	4.24	24.81	45.38	11.71	15.72	45.53	7.4	9.65	6.47	4.86	10.4	5.3	1.9	54	1	1	223960.1639
24643	111	24.33	2.19	1.27	0.35	53.2	76	2782	7.92	7.91	3.47	18.63	32.28	5.41	11.86	32.61	10.1	8.17	7.05	3.79	43.7	1.1	1.1	65	2	3	11217.53955
24663	71	4.35	0.48	0.37	0.08	41.02	325	640	0.4	1.8	2.3	3.8	4	0.09	0.7	1.7	1	0.09	0.5	0.3	11.7	2.8	3	17	2	3	20342.874
24701	305	5.43	0.57	0.52	0.08	56.84	456	1389	0.93	3.32	3.31	8.03	9.57	1.07	2.65	6.22	2.07	1.14	0.96	0.63	11.9	2.8	1.2	33	2	1	236227.5238
24719	76	16.07	1.02	0.35	0.08	58.85	222	923	1.18	2.66	1.63	6.13	7.43	0.94	2.07	5.56	1.88	1.04	1.02	0.68	12.5	1.5	1.6	31	2	2	162013.0061
24722	137	10.53	0.94	0.43	0.08	79.65	184	972	1.65	4.04	3.24	10.9	14.34	2.58	3.97	9.81	2.79	1.56	1.45	0.75	13	3	1.8	23	2	1	254770.6049
24730	37	65.89	5.07	0.52	0.27	79.45	112	1042	7.7	4.1	7.8	38.5	49.8	9.6	13.9	37.9	7.3	9.4	7.1	4.9	12.1	5.5	1.4	45	1	1	272291.3025
24745	65	34	2.8	0.2	0.08	49.47	58	1213	16.94	16.86	8.13	46.26	59.73	10.14	16.59	50.53	17.43	10.84	12.28	12.09	22.8	4.9	2.1	55	2	2	115065.9434
24761	66	51.8	3.78	0.38	0.21	36.49	131	815	1.38	3.49	3.76	22.15	29.96	2.05	5.61	14.7	6.12	1.62	1.03	0.49	40.7	2.6	2.7	19	2	4	51396.6912
24768	206	13.41	0.83	0.91	0.43	90.55	233	1672	16.3	10.15	4.74	57.83	95.27	7.74	33.08	106	36.68	16.31	14.09	6.52	35.5	8.1	2.2	70	1	3	9266.056399
24792	64	6.5	0.47	0.21	0.08	34.48	114	707	1.7	5.2	5.3	9.7	12.8	1.7	2.9	9.2	2.1	1.8	1.9	1.3	32.7	2.6	2.7	17	1	2	16958.31937
24823	95	159.11	12.53	0.74	0.2	61.97	45	2679	15.4	24.1	21.8	134	187	44.6	38.8	103	15.7	18.4	15	8.4	44	4.5	2.4	85	1	1	70893.84169
24830	89	5.02	0.51	0.62	0.27	31.78	230	570	0.11	1.6	1.1	1.4	1.6	0.11	0.4	0.7	0.11	0.11	0.11	0.21	8.9	2.3	2.6	14	1	2	18487.03815
24833	138	14.48	1.02	0.29	0.27	36.27	230	1009	0.43	2	2.15	4.55	5.32	0.67	0.88	2.29	1.07	0.37	0.38	0.32	7.6	1.3	1.4	13	1	1	98498.24277
24838	51	13.39	0.91	0.44	0.21	49.19	254	936	2.8	2.8	2.8	11	16.9	2.6	5.4	16.2	4.7	2.2	2.4	0.8	9.5	2.4	2.6	14	1	3	12277.67132
24845	85	5.66	0.58	0.33	0.08	71.19	197	875	0.81	1.43	2.07	5.79	6.6	0.83	1.58	3.44	1.18	1.06	1.12	1.41	12.5	3.7	2.2	18	1	1	86818.71602
24863	140	6.3	0.61	0.62	0.08	66.44	258	1317	3.41	3.71	3.95	11.75	15.72	2.08	4.8	13.85	4.23	3.04	3.03	1.84	9.2	3.5	1.2	33	1	1	292389.1712
24870	67	18.99	1.42	0.26	0.08	34.08	128	684	0.38	2.47	3.28	4.59	5.88	0.58	0.93	2.55	0.88	0.43	0.55	0.55	13.8	1.8	1.8	15	1	2	19565.4792
24879	138	16.84	1.51	0.91	0.36	60.92	253	674	42.9	93.4	26.7	185	248	32.4	72	194	85.1	32.3	28	17.2	118	15.4	1.4	76	1	2	36744.03042
24892	151	9.8	0.67	0.21	0.08	47.12	143	916	7.13	7.46	3.61	25.98	38.79	4.61	13.35	37.51	13.86	8.34	5.45	4.06	17.8	5.6	2.6	70	1	3	11193.51886
24894	93	19.66	1.29	0.24	0.22	60.1	223	1055	2.25	3.77	5.14	23.62	31.92	3.56	8.28	22.82	4.61	3.24	2.48	0.68	21.4	1.5	1.5	29	1	1	172462.9801
24954	93	16.32	1.35	0.34	0.08	51.76	139	924	0.4	1.3	1.2	2.4	2.7	0.09	0.7	1.4	0.09	0.09	0.09	0.19	6.9	1.5	1.5	16	2	3	28033.89511
24968	45	66.04	4.34	0.93	0.3	36.33	142	989	15.9	22.95	24.98	109	143	12.29	27.52	75.84	38.16	11.74	13.07	8.18	115	3.6	2.2	56	1	2	59751.72067
24971	134	19.13	1.5	0.64	0.3	54.88	114	2317	20.1	18.3	18.8	66.2	78.1	14.2	24	66.2	12.9	22.1	15.4	17.9	118	7.9	0.8	81	2	1	76301.87372
24988	32	8.64	0.71	0.3	0.08	47.45	141	627	0.1	2.21	2.23	6.22	8.03	1.01	1.78	4.24	1.4	0.1	0.1	2.03	4.9	2	2.5	16	1	2	13931.88772
24996	123	33.77	2.55	0.28	0.08	42.35	288	1327	5.16	11.26	6.31	29.31	32.27	4.94	11.02	24.97	7.47	7.84	5.07	6.66	58.5	6.5	2.5	70	2	3	16850.69978
25001	405	12.72	1.11	5.34	1.33	56.14	579	1951	3.9	3.65	2.53	11.48	16.83	4.53	7.34	19.18	4.17	5.91	3.26	2.56	21.8	7.5	1.1	45	1	1	221101.1434
25013	133	3.4	0.36	0.77	0.31	24.76	186	656	5.2	8.7	7.8	37	41	8.1	10.4	28.3	6.1	4.6	5.1	2.4	13.4	3.2	3.2	42	2	1	154464.6375
25028	96	21.54	1.66	0.57	0.23	44.82	98	1103	0.49	2.39	2.37	4.96	6.17	0.65	1.36	3.48	1.23	0.08	0.43	0.28	12.1	1.8	1.9	28	2	3	156068.809
25033	56	11.04	0.92	0.99	0.31	51.45	311	919	1	5	5.8	8.5	9	0.1	1.8	4.3	1.5	0.7	1.2	0.5	14.8	6.7	3.6	32	2	2	125844.6406
25060	118	13.55	1.02	0.62	0.08	65.39	280	979	0.8	4.1	4.1	4.9	6.6	0.11	1.9	4.5	1.2	0.11	0.9	0.6	11.2	2	1.9	29	1	1	162941.6396
25071	132	10.72	0.95	0.83	0.34	68.68	198	959	11.8	23.5	13	51.6	68	13.9	21	61.9	9.2	14.4	8.5	9	35.8	10.6	2.1	79	1	1	88102.81122
25092	39	7.39	0.37	0.56	0.08	51.45	113	616	1.68	1.9	2.06	2.78	3.41	0.09	0.72	2.38	0.96	1.01	1.26	1.59	9.9	2	2	14	1	2	18787.97055
25123	416	1.1	0.21	0.55	0.14	55.45	758	1325	7.5	7.53	7.72	24.72	30.62	5.28	8.95	26.02	7.84	6.89	4.71	5.44	16.7	4.7	2	65	2	1	113444.7899
25125	55	11.04	0.97	0.29	0.08	36.81	219	710	0.64	1.63	1.63	4.09	5.26	0.11	0.99	2.95	2.03	0.11	0.11	0.21	7.3	2.2	2.2	16	2	3	28064.99034
25133	109	6.91	0.67	0.94	0.22	51.74	97	716	1.17	3.17	3.56	12.79	14.76	0.96	2.96	7.99	4.34	0.13	1.06	0.55	11	5.1	2.9	13	1	2	20656.44125
25141	67	13.29	0.98	0.18	0.17	60.35	219	958	10.07	4.47	3.73	29.7	40.3	6.92	14.05	41.03	13.14	9.22	7.37	5.37	7.3	4	2.5	64	1	1	148845.1089
25154	143	2.41	0.33	0.39	0.08	62.65	301	1036	6.86	9.3	2.81	21.17	27.66	6.03	10.33	28.27	7.71	6.94	4.81	3.96	13.2	4.9	1.8	64	1	1	177529.3401
25158	228	33.11	2.35	3.41	0.89	87.1	195	1749	16.8	31.3	47.4	87.9	95.6	11.1	16.6	44.4	20.6	9.7	12.4	14.1	41.2	8.2	1.3	61	2	2	48096.63769
25166	85	5.01	0.21	2.01	0.63	40.85	286	668	0.63	1.56	1.31	4.09	5.16	0.67	1.37	3.79	0.91	0.09	0.86	0.67	10.4	2	2.2	31	2	5	123862.2296
25186	96	5.45	0.65	0.36	0.08	47.52	159	711	1.1	1.4	1.8	3.3	4	0.09	1	3.1	1.4	0.9	1.2	0.6	10.5	2.6	2.8	16	2	1	130055.6734
25187	113	20.9	0.21	0.58	0.16	59.96	185	1127	0.08	1.1	1.3	3.4	3.4	0.08	0.8	1.9	0.7	0.08	0.4	0.2	6.2	1.8	1.8	13	2	3	16776.60571
25196	94	4.89	0.54	0.3	0.08	48.77	204	951	0.5	1.5	1.9	3.2	3.8	0.4	1	2.2	0.8	0.6	0.7	0.6	13.2	1.6	1.7	15	1	3	12801.19367
25201	215	5.3	0.65	0.47	0.08	58.21	277	1068	0.8	2.96	3.18	5.61	6.64	0.7	1.46	3.82	1.89	1.01	0.97	0.92	9.1	2.2	1.3	20	2	2	81498.06775
25222	203	15.73	1.33	0.63	0.18	46.47	644	1986	13.32	11.22	7.03	32.99	55.82	8.14	18.41	49.61	17.94	11.47	8.5	13.23	22	9.1	1	69	2	1	109177.9771
25233	80	22.35	1.53	1.56	0.61	66.79	52	1291	2.56	2.42	2.13	8.6	11.46	2.49	4.44	14.42	2.92	3.08	1.99	1.49	21.4	4	2.2	37	1	1	210427.4798
25241	138	4.74	0.46	0.46	0.39	51.55	193	1217	14.9	1.82	4.84	21.45	31.9	2.77	10.31	30.93	14.03	11.25	10.69	15.2	8.1	1.5	1.6	54	1	5	84461.73605
25250	153	10.01	0.92	1.05	0.33	59.5	265	1330	13.7	8.2	6.5	42.4	60.1	11.5	22.9	64.9	14.9	16	8.2	8.4	35.8	6.1	2.3	67	1	3	11657.39846
25252	96	6.25	0.55	0.41	0.15	60.82	279	750	0.8	2.32	2.88	8.07	7.83	1.08	1.52	3.99	1.45	1.24	1.15	1.17	15.8	2.9	3.1	14	2	1	95527.1314
25255	139	1.13	0.21	0.56	0.08	64.2	218	888	1.3	3.6	2.1	6.3	9	1.4	2.7	7	1.9	1.5	1.1	0.8	16.2	1.6	1.7	21	2	1	189569.1461
25261	297	14.95	1.58	1.9	0.44	37.49	413	1977	0.3	1.4	2	3.4	3.3	0.5	0.7	1.5	0.5	0.3	0.3	0.3	4.7	1	0.6	19	2	1	18546.70434
25262	175	4.12	0.31	0.3	0.08	52.77	268	994	1.35	2.46	2.56	9.3	12.42	0.95	2.24	6.33	3.79	1.06	1.03	1.02	15.9	1.6	1.8	26	1	5	204611.1476
25266	99	32.66	2.77	1.48	0.53	49.17	84	1534	4.69	4.44	2.94	14.82	26.46	4.26	8.18	28.43	6.81	5.96	4.07	0.24	15.3	3.7	3.8	38	1	1	215533.9352
25268	98	6.88	0.45	0.9	0.22	43.39	214	896	1.5	4.4	6.2	13.1	15.3	1.6	2.8	7.3	2.4	1.3	1.4	1.8	8.5	5.4	1.3	21	2	2	78745.81018
25270	78	6.77	0.41	0.25	0.24	37.3	245	887	0.3	1.6	1.5	2.7	3	0.11	0.7	1.6	0.7	0.11	0.3	0.5	21.4	3.3	3.2	15	2	3	19636.2831
25285	184	8.79	0.83	0.68	0.21	69.71	226	1022	0.7	3.6	3.6	5.4	6.1	0.09	1.4	3.4	1.1	0.6	0.9	0.5	23.3	5.3	1.6	18	1	4	16285.45531
25302	101	7.79	0.83	0.4	0.08	53.78	117	761	1	1.4	1.8	4.6	5.5	0.6	1.4	3.8	1.1	0.8	1	0.6	5.2	2	2.3	28	1	3	133949.5478
25312	93	45.15	2.69	0.51	0.08	42.82	144	1052	0.28	1.16	1.39	3.01	3.84	0.34	1.07	2.75	0.75	0.43	0.52	0.3	9.7	2.8	2	19	2	3	10991.24612
25321	34	8.64	0.8	0.29	0.08	47.45	139	740	2.2	7.9	4.3	8.9	11.8	1	2.5	8.4	3.1	1.7	1.8	1.3	19.7	2.6	2.6	19	2	2	18537.06328
25354	153	17.72	1.15	1.91	1.09	89.08	59	2519	21.01	54.15	19.04	128	145	36.87	37.99	96.35	19.8	20.45	15.43	16.08	27.6	5.4	2.6	80	1	1	63260.26003
25355	40	24.08	1.42	0.36	0.08	36.83	101	916	1.11	2.24	2.35	7.38	10.93	1.02	2.83	8.8	2	2.53	1.33	0.52	14	2	2.2	20	2	1	192968.7704
25372	152	9	0.64	0.46	0.08	52.71	262	1173	1.3	2.7	1.7	4.4	7.3	0.9	2.3	5.4	1.9	1.3	0.9	0.7	7.6	2.1	1.4	24	2	1	27380.24818
25381	156	12.83	0.67	0.42	0.08	62.01	275	1138	7.03	4.36	1.53	10.95	16.63	3.49	7.61	22.68	5.44	7.15	5.11	4.88	19.3	6.4	1.4	80	1	1	67932.40046
25382	212	8.65	0.62	1.44	0.59	83.82	276	1093	0.2	0.73	0.82	2.1	3.29	0.34	0.9	1.91	0.74	0.08	0.27	0.23	5.4	2.2	2.4	19	1	3	14829.90513
25396	48	9.94	0.91	0.66	0.26	49.51	135	738	1.1	3	5.2	9.5	13.1	1.2	2.6	7.5	2.1	1.4	1	1	9.7	1.8	1.8	18	1	2	18831.02492
25397	151	7.69	0.62	1.01	0.08	80.09	290	1452	10.7	10.76	3.57	33.56	53.83	9.89	26.47	79.82	9.78	16.56	12.26	6.73	15.1	6.8	1.5	68	2	1	198074.3297
25400	75	6.98	0.4	0.44	1.19	71.9	238	778	0.3	1.8	3.2	3.4	3.3	0.09	0.09	1.4	0.6	0.2	0.2	0.18	10.5	2.7	1.8	14	1	2	20295.52192
25427	190	25.41	1.76	2.76	1.23	73.86	219	2418	13.2	9.4	6.7	42.4	64.3	11.3	20.7	61.7	16	16.4	8.2	7.8	27	2.5	1.3	67	1	1	117887.4346
25443	285	10.36	0.7	0.57	0.08	27.6	151	1219	0.58	2.27	1.27	4.48	5.13	0.67	1.82	3.87	1.5	0.06	0.57	0.25	5.7	1.5	1.6	19	2	5	23225.29618
25448	411	11.03	0.68	7.68	2.86	77.76	98	4116	16.6	21.6	13.5	76.2	91.3	19.6	28.5	71.5	15.5	16.4	14.8	14.6	80.7	5.9	0.9	66	1	1	94603.75502
25459	78	10.59	0.82	0.45	0.08	52.03	174	703	0.4	4.5	4.2	4.6	5.3	0.6	1.1	2.7	0.7	0.11	0.5	0.4	21.1	2	2.2	14	1	3	19033.28902
25466	131	31.36	2.54	0.58	0.08	39.62	110	983	0.2	1.5	1.1	2.5	2.7	0.4	0.6	1.6	0.7	0.06	0.3	0.3	6.1	1.3	1.5	21	2	3	19070.02675
25469	105	23.79	1.98	0.45	0.22	64.53	309	1211	14.7	29	22.6	68.1	79.6	11.5	16.6	46.8	16.4	11.2	9.7	12.7	60.5	8.8	1.6	79	2	2	75059.20642
25470	63	16.16	1.01	0.55	0.08	47.3	210	1027	5.4	7.86	10.79	22.28	24.18	2.46	5.28	13.22	3.33	2.5	5.3	1.77	23.7	9.5	5	35	2	1	23087.01036
25471	133	22.31	1.18	1.02	0.08	53.01	72	1222	0.84	1.68	2.34	3.29	3.64	0.07	0.86	1.75	0.67	0.46	0.84	1.21	20.5	3.4	1.3	19	2	3	19054.91958
25480	185	16.65	1.48	1.45	0.46	63.24	50	1528	0.54	1.48	2.15	4.74	5.85	0.08	1.3	3.13	1.08	0.6	0.69	0.37	17	2.3	1.2	21	1	4	100347.2123
25494	200	2.14	0.21	0.67	0.21	80.22	211	610	1.8	4.9	3.7	10.6	16.6	2.3	4.3	11	2.9	3.7	2.3	3.3	19.8	3.1	3.2	21	1	1	162941.6396
25501	204	2.14	0.3	0.33	0.16	50.77	86	1394	28.4	6.6	9.4	35.5	43.6	9	15.2	55.5	12.9	22	20.9	24	39	6.6	1.3	61	1	1	148470.5275
25502	215	5.39	0.32	0.45	0.08	53.15	229	828	0.08	1.62	2.19	4.45	4.32	0.08	0.88	1.77	0.57	0.08	0.08	0.41	8	2.3	3	18	1	2	18708.1783
25512	177	3.65	0.38	1.46	0.45	45.75	442	659	0.37	0.66	0.69	1.38	1.34	0.07	0.51	0.78	0.07	0.07	0.51	0.75	4.5	1.5	1.6	12	2	1	95527.1314
25529	131	14.79	1.24	0.81	0.26	51.22	38	2731	12.23	10	1.93	13.95	43.85	17.95	21.86	52.21	8.79	14.71	7.99	9.52	16.5	7.6	1.1	75	1	1	102340.4101
25536	294	12.09	1.11	1.11	0.19	37.01	476	1280	2.01	3.73	3.7	11.07	12.88	2.05	3.54	9.49	3.08	1.99	2.1	0.99	7	1.2	1.3	33	2	1	146397.5224
25545	98	33.27	2.86	2.27	0.79	66.33	59	2483	6.4	9.4	5.9	21.6	27.8	6	9.9	27.2	5.3	6.9	5.3	5	14.7	4.3	1.4	64	2	1	191742.6888
25555	114	7.72	0.58	1.59	0.31	53.81	239	655	10.5	13.79	18.98	75.4	88.25	12.02	18.29	50.76	17.71	8.93	8.76	6.19	29.4	7.3	2	58	1	2	86312.31468
25618	130	27.46	2.55	1	0.23	55.2	350	1896	49.2	78.9	52.9	211	257	33	48.5	143	64.6	30.1	32.3	46.9	292	21.2	1.5	79	2	2	68395.17122
25620	191	23.26	1.83	2.35	0.65	49.31	220	1928	0.88	2.77	2.22	7.94	10.28	1.34	2.34	4.92	2.12	1.79	1.12	1.13	9.1	3.5	3.8	26	2	1	23490.17582
25622	225	23.45	1.43	0.63	0.14	42.35	445	1469	0.34	1.07	1.76	2.8	2.98	0.29	0.74	1.4	0.51	0.29	0.37	0.28	14	1.3	1.4	29	2	3	114209.983
25623	127	7.71	0.49	1.95	0.76	38.23	308	825	1	2.73	1.54	3.6	3.85	0.07	0.98	3.43	1.19	0.83	0.92	0.52	8.7	2.6	2.6	12	1	1	95200.27374
25629	68	12.83	0.93	0.79	0.08	59.57	53	2063	6.2	12.76	6.74	28.1	34.22	4.46	9.02	27.12	7.68	5.1	5.38	2.86	37.5	9.8	2.6	57	1	1	321003.837
25631	84	15.72	1.43	1.5	0.46	78.16	55	2871	3.6	4	3	9.8	15.7	3.1	6.2	16.6	3.4	3.7	3.7	1.6	21.7	3.9	2.3	41	1	1	340755.8503
25633	153	29.45	1.56	1.61	0.62	39.2	320	911	0.07	0.67	0.85	1.68	1.64	0.16	0.38	0.67	0.27	0.07	0.07	0.13	5.6	1.9	2.5	13	1	3	18701.49263
25638	247	23.39	1.74	0.82	0.26	64.15	244	1449	6.2	14.4	18.1	48.8	55.7	7.7	12.3	33	8.1	6.5	6.3	4.1	27.5	8.2	1.7	53	1	1	295400.055
25646	73	6.18	0.39	0.54	0.08	39.71	234	707	0.62	1.14	1.75	3.32	5.45	0.54	1.03	2.28	0.86	0.95	0.69	0.93	6.4	1.9	2.2	12	1	3	16455.36554
25677	91	32.43	2.67	0.79	0.12	55.05	106	2028	2.3	5.4	4.9	17.1	19.4	2.1	4.5	13.2	3.5	2.1	2.4	1.2	25.5	3.5	1.5	62	2	3	10545.44231
25738	50	11.11	0.86	0.47	0.17	29.99	291	805	0.09	2.4	3.3	4.8	4.6	0.09	0.6	1.5	0.6	0.09	0.09	0.3	14.3	1.6	1.5	16	2	2	18422.32125
25739	52	32.93	2.51	1.28	0.52	62.43	117	2586	8.55	13.34	7.15	37.61	54.48	7.68	14.82	43.37	15.14	9.06	6.44	6.19	38.5	5.3	4.1	62	2	1	226403.0537
25744	56	5.69	0.46	0.25	0.08	47.14	194	703	0.5	2.2	2.1	3.2	3.6	0.14	0.7	2.1	0.6	0.14	0.5	0.28	14.5	3.8	2.3	14	1	3	12169.93107
25790	143	9.19	0.65	2.17	0.74	57.84	361	1038	1.6	1.8	4.1	11.2	11	1.6	2.4	5.9	2.1	1.2	1.5	1.1	7.8	1.5	1.6	28	1	2	22081.47271
25793	143	27.58	1.63	1.01	0.35	71.21	54	2229	3.12	5.76	2.77	13.61	20.67	1.82	4.35	13.59	5.86	3.58	2.66	2.41	9.6	1.4	1.9	47	2	1	382657.6289
25803	44	10.14	0.64	0.31	0.08	42.56	133	611	0.16	2.11	2.63	2.91	3.6	0.16	0.16	1.84	0.67	0.16	0.16	0.3	10.3	4.6	2.6	12	1	3	26220.12662
25805	70	40.61	3.31	1.28	0.55	47.61	38	2242	23.73	28.77	18.11	85.47	121	16.84	28.46	91.83	29.17	19.17	16.95	21.62	34.3	4	1.8	82	2	1	63783.77301
25851	41	6.47	0.88	0.76	0.26	27.81	58	1756	55.8	58.31	54.12	269	356	37.38	73.16	229	97.08	43.36	43.42	60.57	323	28.4	2.6	85	1	2	38024.52596
25864	227	22.12	1.96	1.22	0.34	41.35	268	2226	18.72	29.39	10.77	60.39	80.96	12.52	22.17	72.52	24.98	17.47	12.46	16.59	62.6	4.3	1.7	81	2	1	70949.17465
25877	59	20.07	1.74	0.35	0.08	42.08	249	852	0.1	1.2	1.4	2.1	2.1	0.1	0.1	1.2	0.4	0.1	0.1	0.21	9.4	1.9	2	13	2	3	17771.84378
25888	140	43.05	3.22	2.99	0.95	55.28	139	1646	4.3	5.2	6.1	17.7	22.1	3.4	6.4	17.1	4.1	3.5	3.5	2.5	11.4	3.3	1.6	55	2	1	247200.1032
25890	66	9	0.76	0.73	0.26	61.45	288	1088	14.5	15.9	10.7	75.8	103	21.7	29.5	75.8	18.1	17.2	11	9.2	30.5	7.6	5.1	51	1	1	249029.9126
25896	304	3.37	0.35	0.87	0.34	45.21	280	1357	0.23	0.91	0.9	1.77	1.89	0.06	0.38	0.85	0.39	0.06	0.27	0.26	7.5	1.8	1.9	14	1	1	128915.8075
25914	115	7.62	0.54	0.59	0.17	33.42	186	772	1	2.3	2	5.6	7.6	1.3	1.6	4.1	1.5	0.7	0.8	0.4	5.7	1.6	1.6	18	2	1	127138.5141
25916	35	2.94	0.39	0.09	0.08	27.35	176	664	6.63	6.71	6.6	34.26	71.81	6.51	17.88	51.13	19.82	7.81	5.58	2.92	11.6	4	2.6	15	1	2	19718.63282
25933	218	12.67	1.24	0.96	0.32	68.52	277	1549	1.9	1.5	2.1	8.1	10.4	1.3	3.6	8.8	3.1	1.6	2.1	1	20	4.8	2.6	39	1	3	107573.0686
25948	145	8.56	1.3	1.42	0.37	60.68	318	1097	0.4	1.3	1.9	3.3	3.3	0.08	0.7	1.7	0.9	0.4	0.4	0.3	7.1	2.8	1.6	17	1	2	17944.61873
25959	209	9.03	0.75	1.8	0.54	75.55	289	1394	6.76	10.33	3.9	28.98	47.7	8.3	15.19	45.88	10.33	13.14	7.23	7.38	41.8	6.3	2.2	59	2	1	340662.4549
25985	135	9.01	0.67	0.45	0.08	28.33	396	940	2.4	3.3	3.8	10.7	13	1.4	3.5	9.1	2.6	1.9	1.7	1.7	13.3	2.7	1.3	35	2	2	141372.0125
25986	31	10.72	1.16	0.41	0.08	28.33	251	698	1.4	1.7	1.9	5.3	5.6	0.6	0.11	3.7	1.3	0.8	0.8	1.2	17.6	4.9	5.2	13	1	3	14649.10654
26030	154	21.36	1.69	0.68	0.13	51.6	349	1732	1.61	3.04	2.32	7.5	8.04	1.06	1.75	4.75	2.75	1.2	1.46	1.14	10.6	1.7	1.8	36	2	1	295863.8852
26044	82	4.78	0.4	0.33	0.08	51.86	137	604	0.41	2.38	2.86	6.74	7.57	0.89	1.35	3.09	1.14	0.48	0.58	0.41	21.2	1.9	2	14	1	3	17321.91579
26057	40	5.58	0.42	0.14	0.08	32.1	100	591	1.07	2.12	2.58	7.77	10.08	0.96	1.79	5.27	2.64	1.04	0.13	0.96	11.8	3.7	2.6	17	1	2	17069.69392
26059	63	21.26	2.02	0.77	0.26	40.11	131	1028	4.63	11.14	6.44	29.49	33.14	4.02	8.89	26.04	8.65	5.09	3.92	3.55	39.9	8.3	2.3	85	2	3	16712.53633
26064	103	11.96	1.13	0.62	0.08	34.06	206	1163	0.07	2	1.9	6.3	7.4	1.1	1.9	4.5	1	0.7	0.5	0.3	14.6	4.9	3.1	30	2	3	55536.73958
26086	246	16.1	1.68	1.03	0.22	47.88	541	1596	1.2	4.1	3.6	7.8	8.6	1.1	1.8	4.7	1.8	1	0.9	0.9	18.6	3.4	2.3	32	1	2	111250.882
26108	155	4.9	0.61	0.42	0.08	39.84	182	718	0.07	0.9	1.1	2.3	2.5	0.07	0.5	1.4	0.6	0.07	0.4	0.3	8.7	1.8	1.8	16	2	3	13300.75518
26109	74	19.74	0.95	0.62	0.25	55.8	88	788	0.5	1.4	1.9	4.7	6	1	1.5	3.8	1	0.7	0.5	0.27	5.6	3.1	3.2	15	1	2	21186.49269
26127	87	40.82	2.77	0.86	0.19	53.47	54	938	2.68	2.21	2.92	9.58	13.23	1.67	4.21	11.59	3.71	2.81	2.84	1.31	22.6	1.6	1.7	34	2	1	205016.0206
26135	53	19.37	0.91	0.98	0.18	63.5	141	1050	4.13	3.34	1.77	11.4	17.1	5.68	8.15	22.21	4.28	5.66	3.06	3.21	21.7	6.6	2.6	45	1	3	54608.24026
26136	98	10.18	0.96	0.31	0.08	29.73	346	1048	0.5	1.3	2	4.3	4.6	0.5	0.9	2.4	0.9	0.4	0.5	0.4	7.4	1	1.1	23	2	2	18183.62915
26149	173	33.83	1.74	1.9	0.71	82.14	118	2271	3.7	1.9	1.6	8.2	11.9	2.1	4.6	13.6	3.7	3.4	3.7	2	8.9	1.2	1.3	54	1	3	84297.17377
26155	181	4.4	0.46	0.6	0.14	85.97	335	1001	19.67	12.19	9.63	54.45	77.2	11.92	27.32	78.38	25.17	20.88	14.2	12.67	94.4	8.5	1.6	71	1	1	50920.85565
26176	49	3.89	0.56	1.39	0.37	44.78	176	681	3.6	2.9	2.5	14.8	23.7	3.6	6	20.2	6	2.7	2.9	1	6.3	2.9	3.1	16	2	2	15933.30322
26192	403	1.96	0.36	0.43	0.08	74.45	390	1059	4.6	6.6	5.4	20.1	23.8	4	7.1	18.6	5.7	4.2	4.7	2.6	19.3	5.2	1.2	44	1	1	217525.6843
26218	180	49.15	3.19	0.76	0.36	54.57	365	1393	39.77	47.34	28.61	98.39	141	19.37	34.36	97.7	29.41	22.38	31.42	47.07	94.6	10.9	0.9	83	2	1	60150.42251
26235	80	6.72	0.5	0.64	0.08	61.56	66	1332	10.63	17.31	5.85	30.48	41.66	6.06	11.61	38.16	11.01	7.44	7.27	7.29	39.3	9.3	4	65	2	3	20124.61681
26262	84	22.71	1.69	0.6	0.21	62.37	368	1068	2	5	4.9	14.1	17.8	3	4.8	12.1	2.8	2.4	1.9	1.3	4.2	2.5	2.6	36	2	1	212827.7431
26297	69	17.72	1.46	0.73	0.23	57.31	130	933	1.2	2.4	3.3	10.8	13	2.3	2.8	6.8	1.8	1.3	1.5	0.8	11.5	1.8	1.9	22	1	1	225105.2459
26298	60	6.31	0.61	0.53	0.25	70.01	112	747	2.3	3.3	5.6	14.4	15.4	2.3	4	10.8	3.2	2.8	3.1	2.1	16.1	4.3	2.2	17	1	1	103523.583
26312	67	5.08	0.45	1.22	0.23	63.09	303	1057	8.16	4.55	4.57	24.3	29.86	4.78	11.75	31.58	9.51	7.21	5.43	4.52	16	4.8	1.9	62	1	3	35137.27784
26317	164	17.24	0.83	0.8	0.29	84.25	93	1577	5.69	2.29	3.39	12.64	19.26	0.08	5.61	17.4	6.74	4.39	4.34	1.6	20.6	4	1.8	53	1	4	266474.9707
26334	72	4.33	0.21	0.09	0.08	35.65	316	840	0.07	0.72	0.83	1.41	1.47	0.07	0.41	0.72	0.27	0.07	0.07	0.13	4.6	1.3	1.4	12	1	3	17273.28391
26347	271	6.25	0.89	2.32	0.79	81.51	398	1691	2.1	1.9	1.2	5.1	8.1	3.2	4.6	12.4	1.7	3.7	1.7	1.7	10.6	2.7	1	39	1	1	142865.2998
26365	109	14.45	1.22	1.11	0.32	79.69	64	2031	9.2	4.9	5.8	21.2	34	5.2	12.6	39.7	8.2	11	7.6	5.5	65.7	4.8	3	61	1	1	169645.4005
26369	82	22.98	1.22	0.49	0.37	58.68	103	1141	3.77	1.67	1.92	9.07	10.36	1.88	5.54	12.09	2.58	8.34	4.77	6.9	11.7	2.1	1.3	34	2	1	199864.5013
26383	52	25.08	1.99	1.03	0.38	82.96	257	1325	3.8	2.6	2.8	11.8	17.2	2.6	5	15	4.5	3.7	2.7	1.8	13	3.4	1.3	36	1	1	253617.195
26385	122	5.48	0.56	1.31	0.56	61.47	134	785	8.37	11.48	12.7	76.45	100	13.32	21.66	60.98	22.14	9.1	7.98	3.62	27.3	7	4.8	52	1	2	70976.27775
26400	146	8.72	0.72	1.22	0.5	84.43	378	1186	18.58	8.62	3.79	39.15	56.43	11.27	24.01	64.15	18.47	15.42	14.1	7.15	7.5	6.9	1.4	44	2	1	171055.06
26416	86	20.39	1.47	0.39	0.08	32.3	212	735	0.4	2.6	2.4	3.5	4.2	0.11	0.11	1.4	0.8	0.11	0.4	0.5	20	3.7	3.8	14	2	3	14364.8156
26429	92	3.25	0.44	0.86	0.14	61.08	200	887	13.74	4.18	7.06	38.84	60.51	5.82	18.15	51.11	22.74	12.27	10.89	6.09	15.2	3	1.6	44	1	2	90073.78305
26451	221	9.96	0.9	0.9	0.26	44.3	350	1122	0.3	1	0.9	2.3	2.5	0.06	0.6	1.5	0.6	0.06	0.3	0.3	7.6	2	1.6	15	1	3	21222.60011
26498	67	15.34	0.86	0.37	0.35	42.54	219	966	0.9	1.6	2.7	6	7.3	0.6	1.6	4.2	1.6	0.6	0.6	1	13.3	1.9	1.9	14	2	4	111843.5286
26503	127	7.53	0.56	0.91	0.32	59.04	294	1110	14	25.1	23.6	77.4	88.4	14.2	23	62.7	14.6	11.4	11.2	13.2	52.4	10.2	1.6	80	2	1	62180.41778
26507	304	8.92	0.58	1.32	0.5	59.54	271	1237	0.6	1.5	1.5	5	6.5	0.8	1.7	4.1	1	0.7	0.8	0.5	17.9	3.5	1.6	21	1	1	211051.5807
26508	90	8.7	0.67	0.52	0.15	80.7	295	929	1.6	3.45	2.72	9.62	10.87	1.83	2.52	6.86	2.5	1.13	1.63	0.8	10.6	4.1	1.2	38	2	1	242964.861
26536	161	20.38	1.37	1.7	0.54	86.95	56	2305	23.6	18.9	20.7	94.5	140	17.7	37	113	34.5	22.9	19.3	10.1	34	5.7	1.8	81	1	1	60909.74699
26537	90	12.13	0.9	0.66	0.08	57.26	197	1005	1.07	2.94	1.92	7.37	10.16	1.39	3.24	7.81	1.85	1.31	0.93	0.52	10.2	3.4	2.3	30	2	1	205016.0206
26566	139	5.48	0.48	0.72	0.23	65.48	227	1021	2.1	3.8	4	13.1	17.4	2.3	4	11.5	3.5	2.3	1.7	1.8	16.7	4.5	1.8	36	1	2	26573.70385
26569	124	19.08	1	0.55	0.08	53.83	132	928	0.08	1.8	1.8	4.9	5.2	1.1	1.6	3.4	0.9	0.08	0.08	0.3	23.7	3.3	1.3	33	2	3	59952.87577
26572	55	14.76	1.22	3.65	0.14	33.61	253	718	2.54	5.5	2.78	10.82	19.93	1.84	5.76	16.19	5.34	2.58	3.48	2.85	11.5	3	2	26	2	1	240898.0529
26610	268	4.68	0.63	0.4	0.21	58.8	292	1049	0.4	1.5	2.2	4	4.3	0.08	1	2.2	0.7	0.08	0.08	0.5	16.8	2.2	2.3	19	1	1	74232.2794
26618	48	18.37	1.46	1.5	0.57	33.46	258	1161	1.13	1.51	1.92	4.47	5.82	0.94	2.11	5.53	1.25	1.89	1.61	1.68	7.7	2.3	2.4	13	1	2	19508.20869
26636	62	100.04	7.11	0.95	0.57	54.41	129	1606	14.71	29.75	26.26	80.7	93.01	10.05	19.08	57.28	18.3	9.44	11.87	14.14	49.8	14.1	2.5	80	2	1	93723.23561
26638	69	22.69	2	0.46	0.08	40.31	139	1528	10.6	11.8	1.7	17.6	33.8	6.3	13.1	45.8	7.9	10.7	9.5	5.6	20.4	4.6	1.6	65	2	1	106388.1926
26643	102	21.16	2	0.9	0.33	33	99	838	0.9	2.4	1.3	3.5	5.1	1.1	1.2	3.4	1	0.5	0.8	0.5	11.4	2.6	1.8	22	2	1	20104.44848
26674	299	23.12	1.64	1.15	0.38	35.55	196	2462	0.88	2.09	2.11	7.93	9.58	1.57	2.68	5.88	1.99	1	0.84	0.37	21.3	2.9	1	31	2	3	5367.553944
26675	123	28.98	2.71	0.88	0.47	61.83	73	3221	15.93	52.66	45.69	173	212	24.61	36.81	112	45.82	16.14	13.32	9.31	191	9.6	2.7	73	2	1	98445.23509
26677	82	7.79	0.6	0.39	0.08	47.91	161	827	0.1	4.3	3.2	4.7	5.6	0.1	0.1	0.1	0.9	0.1	0.1	0.3	12.9	2.6	2.6	16	1	3	12688.85935
26693	44	20.84	1.66	0.23	0.08	43.45	145	686	1.3	3	3.5	6.8	9.2	1.1	2.4	6.4	1.7	0.1	1	0.9	13.6	2	2	19	1	2	15397.78447
26711	89	14.71	1.21	0.42	0.08	38.98	85	1426	9.4	12.65	7.09	37.71	46.92	11.81	13.12	34.87	8.93	7.63	5.93	8.44	18.8	4.4	1.5	81	2	1	59608.83139
26742	85	17.33	1.29	0.32	0.08	60.66	270	865	0.4	2.1	2.6	4.1	4.7	0.4	0.8	2.1	0.8	0.7	0.6	0.5	16.8	3	1.5	16	2	2	20835.34347
26744	369	40.65	3.86	2.87	0.73	126.96	144	2789	3.88	12.57	6.17	44.22	50.55	11.54	13.86	29.64	6.72	5.53	3.33	2.18	95.5	3.9	2	80	2	3	12327.18124
26748	55	9.74	0.75	0.39	0.08	51.98	216	981	0.9	3	4.3	9.3	10.1	1	1.8	5.3	2	0.9	1.1	0.7	7.5	4	4	19	1	2	17218.36909
26773	190	24.72	1.82	1.2	0.47	63.9	223	1142	15.1	9.3	14.3	59.6	72.8	13.9	24.2	69.8	10.7	17.5	16.3	8.9	27.3	6.8	2	56	1	1	267052.5398
26781	61	4.37	0.38	0.4	0.08	65.17	73	565	0.6	2	3.1	5.2	6.1	0.2	2	4.1	1.1	0.2	0.5	0.4	8.2	4	4	18	1	3	14947.08529
26803	81	8.69	0.85	1.08	0.38	59.7	119	997	44.9	24	7.9	70.4	118	22.6	38.9	130	32.6	40.2	28.8	36.7	183	23.3	2.1	66	1	1	75596.00122
26820	60	3.1	0.39	0.09	0.08	35.68	149	507	0.1	3.28	3.94	3.39	3.77	0.1	0.41	0.94	0.55	0.1	0.1	0.39	11.6	2	2.3	12	2	2	18997.73415
26835	80	30.43	1.93	0.63	0.08	61.13	130	1117	4.3	5.5	8.4	26.2	35.6	5.5	8.4	25.5	5.1	4.9	4.6	2.7	13.9	5.6	2.1	45	1	1	250295.1669
26870	74	4.54	0.36	0.49	0.08	56.52	258	653	0.13	1.48	1.86	3.07	3.39	0.13	0.8	2.01	0.7	0.13	0.13	0.27	21.2	3.2	3.3	19	2	1	59821.17154
26909	142	59.98	3.91	0.88	0.36	73.91	40	2187	2.8	4	4	13.3	21	3.5	6	15.8	3.9	2.5	2.6	1.5	14.2	3.1	1.3	31	1	1	293797.5787
26913	103	74.52	5.72	0.68	0.08	67.84	279	1682	18.5	19.29	9.2	49.41	80.63	11.85	21.56	74.52	24.06	19.19	14.5	13.23	27	1.4	1.6	85	1	1	55829.01281
26936	58	9.59	0.61	0.69	0.14	58.52	190	875	0.08	2.57	2.25	6.31	7.86	1.06	1.9	4.78	1.1	0.08	1.06	0.65	7.2	3.6	2.3	34	1	1	237083.6629
26963	77	6.2	0.55	0.31	0.08	44.06	130	710	2.12	3.02	5.08	15.1	25.12	2.42	4.58	13.55	6.01	1.95	1.93	1.49	11.8	1.8	2.3	17	1	2	16391.36478
26964	126	14.33	1.15	0.8	0.22	103.03	275	928	11.5	14.4	7.2	34.1	46.9	8.2	15.6	48.8	12.8	10.7	7.3	6.7	18.1	10.4	1.6	81	1	1	54142.32096
26974	178	4	0.36	0.5	0.08	51.89	211	951	10.3	17.05	14.21	75.36	85.17	9.53	21.23	49.91	24.98	11.54	8.27	6.37	109	5.7	2.3	49	2	2	94505.23807
26989	87	50.09	3.66	0.87	0.39	56.95	262	2057	6.97	9.7	3.42	14.64	20.19	3.79	6.33	19.14	6.15	5.97	4.88	7.52	35.9	2.6	2.8	68	2	1	175754.9552
26996	100	17.54	1.31	0.61	0.29	38.09	261	1155	1.46	3.95	3.1	11.28	15.73	2	4.27	11.99	3.2	1.8	1.62	0.81	20.5	4.8	2.9	28	2	1	162299.0171
27011	88	10.57	0.76	0.94	0.28	55.12	57	2849	5.1	15.8	14.2	46.3	52	10.7	11	29	7.5	4.8	4.3	2.8	13.1	2.5	1.1	59	2	1	271382.3097
27027	383	4.18	0.48	1.7	0.56	71.11	505	1479	2.3	4.1	2.6	10.2	12.9	1.7	4.1	10	2.9	1.8	2.6	1.7	16.1	2.7	1.1	37	2	5	21995.97083
27036	129	11.79	0.79	0.43	0.08	56.24	258	918	1.73	4.62	4.77	22.61	25.49	4.92	6.16	14.81	4.42	0.09	1.5	0.17	27.4	2.5	2.8	43	1	3	42074.66574
27049	140	3.64	0.31	0.23	0.08	40.74	257	1263	0.9	1.9	2.7	6.7	8.8	0.7	1.7	4.3	2.5	1.1	0.8	0.7	13	2.6	1.7	18	2	2	34167.29593
27060	142	58.19	4.08	0.64	0.22	69.49	257	1062	23.5	7.3	11.1	62.5	94	13.9	25.8	75	28.4	16.1	13.2	13.8	22.9	7.9	2	57	1	5	245772.3371
27086	60	6.31	0.93	0.61	0.24	47.9	141	779	0.8	2.2	2.5	5.8	6.3	0.6	1.3	2.9	1.4	0.7	0.8	0.6	11.7	2.3	1.3	18	2	2	18499.05963
27098	112	2.26	0.36	0.33	0.08	37.51	336	659	4.6	7.4	6.1	23.6	31.1	2.3	9.6	26.1	10.1	4.3	5.3	1.7	26.6	3.4	2.1	44	2	3	60980.83984
27103	60	3.8	0.45	0.39	0.08	45.86	147	1141	5.37	12.3	7.57	35.13	49.27	8.79	11.99	34.59	8.15	6.32	4.66	3.55	12.8	5.9	1.8	49	2	1	350362.1595
27112	126	12.48	0.77	0.48	0.08	49.81	305	841	0.3	0.9	1	1.8	2	0.4	0.08	1.1	0.4	0.08	0.6	0.6	8.4	1.6	1.6	16	2	2	18679.89598
27124	203	15.6	1.3	0.78	0.28	80.77	107	2017	1.8	2.93	2.64	19.34	34.25	2.27	10.14	27.35	5.82	3.55	2.53	0.8	16.1	3.1	1.5	28	1	1	183681.3285
27135	73	11.58	0.99	0.4	0.08	51.84	285	1016	5.1	4.7	6.8	26.9	39.4	4.2	9.3	29.7	9.6	4.3	5.3	1.5	11.1	3.6	1.6	17	1	2	18419.82883
27137	113	4.77	0.34	0.09	0.08	34.16	140	538	1.16	4.99	8.98	42.89	31.7	8.56	6.28	10.12	3.97	1	1.16	0.74	29	3.6	2.7	18	2	2	18790.31022
27160	114	5.4	0.34	0.32	0.08	52.03	128	1107	0.4	1.17	1.37	2.68	3.14	0.42	0.89	2.12	0.66	0.66	0.44	0.49	10	2.4	2.6	31	1	3	94820.33258
27161	326	19.53	1.65	0.9	0.34	61.98	547	2661	3.2	2.2	2.5	7.2	8.9	1.3	2.9	8.7	2.8	4.2	2.7	1.5	25.3	2.3	1.1	36	1	3	96657.06898
27167	84	6.68	0.35	0.49	0.14	69.25	175	915	2.22	1.88	2.32	7.88	11.93	1.43	3.72	9.18	3.09	3.62	2.75	2.61	5.2	4.5	2.4	33	1	2	131603.2281
27173	91	45.15	3.33	0.67	0.37	50.22	110	1074	0.6	2.4	3.4	7.2	8.4	1.2	1.6	4.1	1.3	0.7	0.6	0.4	12.8	2.3	1.5	18	2	1	127138.5141
27177	348	46.83	3.34	7.49	1.96	56.97	147	2861	5	7.9	3.3	13.2	19.1	4.1	8	22.4	7	5.5	3.8	2.8	27.5	2.8	0.8	54	2	1	165129.4202
27181	154	31.8	2.28	0.49	0.31	42.8	255	1376	6.6	4.8	2.1	10.1	18.6	4.1	7.7	24.7	5.8	7.5	5.2	3.9	15.7	3.2	1.4	50	2	1	264952.688
27203	59	6.65	0.55	0.41	0.08	39.9	166	817	1.09	2.53	3.2	11.28	14.79	1.22	2.71	7.75	3.33	1.2	0.82	0.76	16	3	2	14	2	2	18997.73415
27239	67	16.19	1.14	0.57	0.08	47.14	179	898	0.52	1.06	1.18	1.87	3.29	0.55	1.3	3.08	0.71	0.64	0.52	0.35	7.6	2.2	1.6	29	1	3	111908.5162
27242	159	6.9	0.68	0.86	0.27	73.9	305	1168	1.91	1.61	2.04	6.58	7.74	0.82	3.08	8.12	2.48	2.19	1.77	1.04	9.3	3.8	1.6	28	2	1	228412.3365
27257	83	17.5	1.74	2.07	0.42	32.74	191	1140	15.7	55.8	27.4	93.6	126	10.8	24.4	69.3	33.1	12.5	10.9	9.2	214	11.9	3	76	2	2	133588.7331
27269	206	3.05	0.21	0.57	0.08	72.68	301	808	2.71	4.69	10.82	33.46	40.64	2.76	6.26	15.6	9.86	3.33	2.42	2.15	30.8	2.1	2.4	40	2	2	79655.19815
27288	169	8.14	0.77	1.78	0.55	54.62	173	1064	0.07	2	3.2	9.5	10.2	1.4	3.1	6.4	2	0.07	1	0.8	23.9	2.4	2.3	31	1	3	17529.03699
27289	171	17.58	1.15	1.15	0.45	53.01	211	1568	0.9	2.32	2.32	10.37	11.62	2.07	3.29	6.84	1.89	0.06	1.02	0.69	15.5	2.7	1.3	35	1	3	84573.43314
27335	154	8.01	0.67	1.03	0.27	62.68	163	1639	15.3	6.8	6.1	33.9	49.3	11.7	25.2	70	12.6	20.6	7.4	11.2	40.2	5.3	1.7	77	1	3	9839.374406
27340	89	18.28	1.76	0.66	0.21	47	110	800	3	3.6	3.2	8.9	14	3.4	5.6	14.8	3.1	2.4	1.9	0.9	4	2.1	2.3	19	1	1	100156.8022
27356	199	10.85	0.94	0.61	0.08	65.28	206	1648	7.1	3.18	2.86	14.57	20.76	4.98	8.42	24.56	5.4	6.75	4.93	5.56	11.1	4.3	1.3	61	1	1	168730.1615
27359	87	7.76	0.61	1.96	1.17	52.05	187	835	10.54	1.17	1.28	6.77	9.96	4.47	9.04	27.29	3.53	13.33	4.58	4.89	5.5	4.9	5.5	58	1	1	316391.5117
27374	41	10	0.96	0.35	0.23	45.11	139	856	3.26	2.28	2.48	7.09	8.95	2.11	4.37	7.09	2.04	7.65	5.5	7.62	10.4	4	1.9	15	1	1	105419.5249
27380	126	2.8	0.44	0.29	0.18	40.73	350	945	0.93	1.83	2.59	10.24	13.1	1.16	3.29	8.13	2.94	0.08	0.84	0.33	9.2	1.7	1.8	20	1	1	129491.7233
27392	149	6.71	0.65	1.48	0.45	86.53	99	1122	5.6	4.6	6.4	18.8	24	3.6	5.2	18.8	6.2	3.5	3.5	1.9	15.1	1.3	1.4	19	2	1	108861.9004
27415	268	4.72	0.21	0.77	0.08	77.49	161	1833	9.1	6.2	3.3	21.9	37.1	4.2	13.5	40.6	13.8	9	8.1	3.6	34.9	6.1	2.4	52	2	3	64458.92137
27420	42	12.74	0.93	0.4	0.08	34.96	140	686	0.6	1.5	1.2	2.6	3.1	0.08	0.8	2.2	0.9	0.4	0.08	0.4	9.8	2	2.1	15	2	3	14364.8156
27448	118	3.57	0.21	0.62	0.27	46.83	457	812	0.44	4.13	2.83	6.08	7.16	0.86	1.1	2.81	0.97	0.09	0.55	0.5	17.5	4.2	2.6	22	1	1	128161.0488
27461	106	55.81	5.03	0.3	0.08	32.84	173	1379	2.54	7.69	6.9	22.47	28.99	2.96	5.11	13.56	6.16	2.08	1.84	2.1	75.6	2.7	1.5	58	2	2	98226.43442
27462	148	34.71	2.4	0.83	0.32	76.69	72	2721	14.5	21.6	10.5	54.6	71.9	12.7	20.6	59.6	17.9	13.3	10.9	8	64	18.1	4	85	2	1	79278.24787
27476	45	5.91	0.54	0.22	0.08	31.54	220	543	1.55	1.31	1.08	3.83	4.82	0.76	1.64	4.34	1.57	1.68	1.25	1.96	7.4	2.6	2.7	19	1	1	109291.1871
27478	149	3.94	0.21	0.58	0.16	83.17	492	960	0.3	1.4	1.3	2.7	3.1	0.5	0.8	1.7	0.5	0.4	0.4	0.14	7.2	3.4	1.5	22	1	1	244291.5512
27480	205	3.1	0.21	0.61	0.08	46.76	488	977	9.4	4.1	5.58	32.49	41.62	6.3	14.72	44.2	11.98	10.59	8.11	7.19	14.4	6	2.4	63	1	3	13535.91075
27482	161	19.44	1.49	0.94	0.35	68.38	338	1160	31.24	10.29	24.59	134	169	21.3	47.53	126	51.4	27.54	21.91	16.46	13.9	7.5	1.2	69	2	2	55375.58818
27484	173	61.53	4.96	1.92	0.54	98.24	69	3606	24.7	30.8	18.3	64.8	95.5	11.1	21.6	74.2	20.7	14.1	21	19.6	110	4.5	1.8	85	2	1	92231.01934
27504	220	4.47	0.21	3.64	1.04	78.31	117	2548	11.93	12.84	12.52	55.65	73.08	7.49	23.45	65.62	22.37	15.32	11.77	8.65	59.5	7.2	1.7	75	1	1	97873.05431
27550	111	3.75	0.48	0.36	0.08	62.23	305	1190	1.33	3.09	4.03	15.99	17.23	5.32	3.91	7.75	2.66	0.08	1.05	1.07	14.3	1.9	2	26	1	5	209576.4578
27555	151	15.45	1.29	0.39	0.16	26.99	284	1117	0.5	1.9	1.9	3.2	4.2	0.5	1	2.3	0.7	0.5	0.5	0.5	7.7	2.1	0.9	20	2	1	23628.08277
27568	189	12.49	0.88	4.74	1.12	56.96	114	1712	13.64	17.84	4.06	26.94	46.71	8.73	15.55	55.03	9.72	38.55	15.27	13.74	63.5	5.8	1.1	73	2	1	136229.6139
27601	185	10.31	0.91	0.99	0.33	47.49	377	1621	35.3	66.8	39.6	160	228	29.6	50.3	142	46.4	28.3	20.5	56.6	87.9	19.4	2	69	2	2	41484.95587
27610	102	10.64	0.89	1.11	0.32	50.76	179	1311	9.4	7.4	5.7	25.1	36.2	4.8	12.4	36.2	10.7	8.3	7	6.5	23	1.6	1.6	75	1	1	97888.20406
27612	150	16.58	0.98	0.54	0.08	44.57	152	1317	0.87	1.85	1.86	5.14	7.07	1.62	1.53	3.39	1.2	0.08	0.65	0.66	6.5	2.3	2.5	20	2	1	28215.21607
27654	200	2.5	0.21	1.46	0.26	55.56	223	614	0.08	2.41	2.35	3.33	4.95	0.08	0.88	2.25	0.9	0.08	0.08	0.16	13	1.9	2	18	1	1	110189.2977
27671	247	17.94	1.54	1.9	0.42	98.3	327	2036	13	19.1	5.1	32.1	44.9	6.7	17.3	45.1	14.1	10.2	9.5	7.1	22.8	5.4	1.1	62	2	1	188874.5586
27673	53	6.23	0.49	0.88	0.38	39.09	85	734	0.09	1.94	2.02	4.56	5.6	0.09	1.54	3.37	0.85	0.09	0.74	0.42	9.4	1.6	1.6	13	1	3	14086.697
27675	125	7.17	0.62	0.66	0.08	30.41	44	2238	2.77	6.57	4.81	14.24	16.67	2.73	4.62	11.54	3.6	2.09	2.73	1.56	17.7	4.5	5	55	2	1	149957.2182
27680	186	33.7	2.83	1.1	0.08	58.99	143	2330	8.19	7.12	3.2	17.6	26.17	6.65	9.92	26.65	5.27	8.95	5.93	6.53	8.8	2.8	1.2	66	2	1	96555.48821
27689	114	181.75	13	0.95	0.48	32.56	70	2719	26.9	19.9	8.2	39.1	55.1	12.8	18.6	55.1	9.7	15.8	13.1	39.1	17.9	6.6	1.3	82	2	1	73699.99477
27696	63	6.76	0.51	0.36	0.15	40.25	205	680	1.2	3.3	4.7	8.8	11.1	0.15	1.7	4.4	0.15	0.15	0.15	1.4	14.9	3.6	3.6	17	1	2	15906.59903
27707	83	12.07	0.85	1.05	0.08	56.7	200	1019	1.9	7.3	5	15.8	15.3	3	3.5	8.2	2.6	1.6	2.1	1.2	74.8	2.3	2.4	43	2	1	456851.1194
27709	127	5.21	0.62	0.39	0.08	38.26	357	794	0.07	1.5	1.67	2.22	2.62	0.07	0.72	1.36	0.55	0.07	0.41	0.46	10.6	1.9	2	12	2	1	161171.9869
27718	82	7.27	0.52	0.66	0.13	55.58	142	728	2.61	3.86	4.91	12.96	20.66	2.36	4.35	11.29	4.39	1.6	2.24	1.15	15.9	2	2	17	1	1	116953.8305
27735	205	10.54	1.01	1.04	0.41	36.56	193	939	0.4	3.1	1.8	4.2	4.9	0.6	1.3	3.1	0.9	0.6	0.7	0.3	11.3	3.3	1.6	13	2	3	13806.73974
27740	54	10.74	1.02	0.34	1.06	47.48	182	770	0.5	2.4	3.1	6.1	6.4	0.8	1.2	3	1.1	0.4	0.4	0.4	6.1	2	2	12	1	2	20295.52192
27743	111	14.7	0.96	0.48	0.18	57.34	160	967	2.1	2.8	4.5	10.5	13.4	2.4	3.6	9.9	2.2	2	1.9	1.3	12	4.7	2.6	26	1	1	226207.9128
27746	207	58.19	3.55	1.86	0.31	88.11	129	1915	9.94	19.56	15.26	91.86	98.79	17.78	26.1	58.14	15	11.67	8.57	9.06	59.1	9.8	5.5	73	2	1	171607.2071
27772	288	8.13	0.59	0.38	0.08	49.19	346	1302	1.16	2.14	1.81	6.54	7.5	0.99	2.28	5.5	2	1.04	1.2	0.48	9.6	1.1	1.2	32	2	1	304479.7094
27830	66	9.81	0.86	0.36	0.15	43.21	220	760	0.6	1.4	1.5	3	2.5	0.07	0.5	1.3	0.5	0.07	0.4	0.6	7.3	2.2	2.3	13	2	2	19954.32514
27837	103	3.76	0.3	0.17	0.08	57.05	159	618	1.3	2.4	4	8.2	9.1	1.2	2.3	6.1	1.9	1.2	0.9	1	21	2.8	2.8	19	1	3	14649.10654
27842	84	37	2.27	1.31	0.31	50.64	85	1105	27.8	14.6	12.5	58.1	80	10.2	27.1	88.9	21	20.6	24.8	14.2	52.1	6.8	2.7	68	1	1	148163.2306
27843	184	8.64	0.67	1.15	0.2	46.06	533	1393	5.02	6.14	8.71	39.72	47.93	9.79	11.98	27.07	7.56	6.3	4.68	3.73	13.8	3.5	1.8	53	1	1	294905.4395
27847	52	18.73	1.52	0.26	0.08	42.3	193	960	2.76	3.42	2.8	7.89	11.67	1.58	3.42	9.75	3.02	2.18	2.32	1.96	4.9	1.7	1.8	34	1	1	271318.631
27848	133	47.04	2.81	0.77	0.39	88.57	162	1231	20.41	10.87	5	45.03	71.57	12.55	24.48	80.47	26.34	26.63	13.23	20.13	11.9	2.8	3	71	1	1	112720.1126
27864	93	12.83	0.81	0.25	0.08	34.7	191	813	0.07	0.96	1.55	3.62	5.35	0.07	0.94	2.65	1.18	0.07	0.47	0.26	9.7	1.6	1.6	18	2	3	19716.70912
27867	118	16.44	1.4	0.36	0.08	41.2	289	950	1.87	2.97	2.28	8.69	12.38	1.87	3.99	10.17	3.06	1.75	1.57	0.85	11.8	1.7	1.9	18	2	3	18460.11034
27872	66	10.42	0.8	0.6	0.24	68.25	434	1012	4.87	7.77	7.36	56.26	64.45	17.09	17	37.1	5.87	6.76	4.98	4.19	29.1	4.6	2.6	53	1	1	286718.1272
27875	190	10.61	0.67	1.14	0.48	57.58	123	1920	13.5	6.1	2.3	21.7	35.5	5.2	12.4	41.5	14.6	9.6	10.6	4.4	17.3	3.8	1.1	66	1	1	117887.4346
27877	334	20.04	1.04	0.88	0.08	31.43	275	1557	0.18	0.78	0.93	2.18	2.04	0.28	0.57	0.91	0.24	0.05	0.19	0.15	7.8	0.8	0.8	16	2	3	11436.32333
27878	182	41.11	3.06	1.63	0.64	58.35	190	2142	6.34	9.77	8.54	40.19	53.86	5.75	12.88	38.71	13.69	7.1	5.94	4.4	12.9	4	1.1	60	2	1	144170.1591
27881	159	126.31	10.38	1.15	0.32	76.14	38	3242	50.18	27.46	18.08	110	146	17.2	56.25	157	60.02	29.18	32.61	26.2	71.3	12.7	1.8	85	2	1	75694.65617
27894	106	12.56	1.05	0.59	0.19	45.62	186	933	0.07	1.3	1.13	3.58	3.98	0.07	1.03	2.6	0.82	0.07	0.59	0.46	7.3	3.3	1.9	17	2	5	81062.153
27895	55	13.02	1.41	0.33	0.08	52.49	324	881	7.13	6.3	6.22	33.87	42.5	7.08	11.96	32.13	11.84	6.49	4.86	3.88	5.2	2.3	2.9	49	2	2	93310.93588
27897	122	7.13	0.49	0.18	0.08	53.26	320	714	22.39	28.33	26.77	121	148	15.26	48.62	137	32.21	24	22.37	9.95	132	13.2	5.1	71	1	1	42308.38377
27907	156	3.43	0.21	0.51	0.08	49.66	154	926	3.1	5.5	7.2	20.8	25.3	2.9	5.6	14.8	5	2.7	2.5	2.3	19.2	4.5	1.7	34	2	2	141372.0125
27924	71	48.42	3.4	0.63	0.47	46.91	105	1113	3	3.1	2.6	15.7	21.9	2.9	5.8	19.9	4.2	3.3	2.7	1.4	10.7	1.7	1.7	24	2	1	179048.5755
27931	79	6.28	0.49	0.59	0.24	41.49	327	914	0.08	0.8	0.9	2	2.1	0.08	0.5	1.2	0.6	0.08	0.08	0.16	8.9	1.7	1.8	15	1	2	18815.02895
27934	48	5.02	0.5	0.38	0.13	57.94	163	728	0.94	6.4	2.72	5.09	6.35	0.1	1.34	3.36	1.52	0.71	0.85	0.71	7.8	4.5	2	19	1	2	17984.48395
27942	174	15.34	1.27	0.37	0.18	61.87	48	3422	16.42	47.4	20.26	53.34	68.25	8.01	12.32	43.79	24.23	9.64	10.08	18.57	81.1	8	1.6	82	2	1	81511.16289
27968	477	4.7	0.38	2.04	0.6	66.02	360	1595	1.2	1.9	3.6	9.6	11.7	1.4	3.4	6.4	2.3	1.5	1.3	1.1	12.4	2.6	1.4	28	1	3	128424.8568
28011	102	13.28	1.24	0.46	0.08	38.33	374	1044	7.8	18.7	24.2	52.7	63.1	8.1	13.1	35.3	10.5	7	5.9	4.7	4	2.1	2.3	63	2	2	49977.60941
28014	169	8.5	0.65	1.51	0.08	63.2	80	3488	6.62	10.88	6.42	22.19	26.34	5.24	8.49	22.9	6.32	4.71	5.27	3.62	38.5	7.7	1.7	64	2	1	175260.1509
28018	90	10.78	0.84	0.09	0.08	24.65	302	793	3.83	5.48	8.55	39.43	44.03	5.65	10.94	28.06	8.3	4.54	3.91	2.51	28	3.1	1.9	43	2	2	92726.22426
28049	373	26.25	1.94	2.02	0.76	86.15	54	3100	30.54	15.12	5.07	33.79	55.48	9.8	16.91	55.88	24.56	19.63	22.5	18.22	13.3	5	1	83	2	1	77538.60961
28056	113	8.76	0.74	0.25	0.08	35.22	227	533	0.38	1.18	1.57	2.01	2.35	0.08	0.74	1.52	0.47	0.29	0.31	0.29	7.9	1.7	1.7	19	2	5	50200.74469
28069	100	7.29	0.59	0.19	0.08	40.26	209	827	0.96	3.6	3.45	6.67	8.34	0.93	1.35	4	2.08	0.08	1.06	0.8	6.1	3.7	2.1	14	1	2	22808.68935
28086	85	12.7	0.88	1	0.39	54.75	201	869	2.4	2.9	5.3	13.1	16.9	2.1	4	12.4	3.6	2.8	2	1.3	6.8	2.6	1.8	18	1	1	102921.284
28094	121	31.98	2.73	0.85	0.3	69.12	166	1504	1.6	2.3	2	6.6	9	1.4	2.3	6.9	2	1.5	1.7	1	9.6	2.4	1.2	35	1	1	263759.6642
28097	66	7.56	0.65	0.83	0.28	53.04	162	898	3.2	2.9	3.9	9.6	10.4	1.3	2.2	7.6	3.1	2	2.5	2.3	10.7	1.8	2	14	2	1	112979.1755
28101	77	8.3	0.63	0.29	1.03	55.25	320	851	0.8	1.7	2.5	4.7	4.9	0.07	1	2.9	1.3	0.5	0.07	0.4	10.4	1.7	1.7	18	2	2	20021.65201
28135	65	4.26	0.31	0.17	0.08	48.77	179	568	0.12	0.9	1.1	1.7	1.7	0.12	0.12	0.12	0.12	0.12	0.12	0.26	5.4	2.5	2.6	17	1	1	128799.6691
28139	87	5.16	0.35	0.53	0.35	74.88	157	929	5.5	7	9.9	49.1	58.6	10.1	17.2	43.3	11.7	6.8	23.2	3.3	4	1.9	2	38	2	1	246137.874
28149	92	13.81	1.17	1.27	0.36	42.62	110	1094	4.88	7.23	13.77	47.27	60.94	3.57	8.77	22.85	18.02	3.86	4.14	4.75	27.9	1.8	1.8	16	1	2	14759.07747
28151	315	7.46	0.7	0.75	0.08	59.49	365	1862	4.6	6.9	3.4	16.5	23.5	4.4	9.7	24.5	6.7	7.4	5.1	3	37.3	3.3	1.1	43	2	3	60744.70055
28174	103	16.3	1.18	0.32	0.08	51.05	455	1180	4.38	7.43	4.31	13.23	24.9	3.45	8.08	25.27	8.26	4.63	3.35	2.3	8.8	3	1.6	47	2	2	81161.67006
28176	50	78.58	6.45	0.64	0.22	39.05	200	892	0.4	2.2	1.9	7.8	9.3	1.2	2.2	5.2	1.5	0.08	0.5	0.18	16.9	2.5	2.4	25	2	5	205182.6687
28179	143	7.87	0.66	0.84	0.44	42.38	164	1547	1.09	1.75	1.43	5.02	6.72	0.74	1.87	4.36	2.24	1.21	1.02	0.89	3	1.2	1.1	32	2	1	28246.80825
28219	68	6.66	0.43	0.44	0.08	33.7	217	642	1.55	2.53	1.71	10.6	14.77	0.1	4.69	10.76	3.83	0.1	0.1	0.64	18	2.7	2.8	12	2	2	23317.00722
28233	102	8.04	0.81	0.79	0.23	63.96	627	1270	1	2.1	3.5	7	7.7	0.08	1.7	3.6	1.6	0.08	0.08	1	20.7	8.5	3.2	24	1	2	22874.50174
28239	380	4.7	0.48	1.79	0.6	69.25	388	1447	1.5	1.6	2.5	6.2	8.1	1.3	2.7	7	2	1.5	1.2	0.9	5.8	1.7	1.3	25	1	1	244291.5512
28248	91	8.63	0.67	0.64	0.13	61.89	96	1371	10.17	25.48	9.63	47.29	56.71	11.09	15.93	44.37	15.24	7.57	7.21	8.4	85.1	12.7	2.7	70	2	1	193104.1618
28253	193	13.56	0.86	3.69	1.11	86.05	60	2467	15.1	25.2	19.6	77.2	93.9	14.2	22.5	67.2	17.5	14.4	11.4	11.2	64.7	10	3	85	2	1	70728.64213
28258	159	9.55	0.76	0.9	0.36	57.41	428	1878	1.29	2.98	1.29	6.28	7.83	1.27	2.66	7.02	1.79	1.58	1.49	0.85	2.2	1	1.1	35	2	1	190766.4163
28263	124	7.72	0.79	0.59	0.08	38.27	177	663	0.95	2.37	2.29	8.34	9.25	0.97	2.01	5.61	2.11	2.52	1.55	2.22	8.1	2.3	2.3	18	1	2	13931.88772
28264	91	10.53	0.92	0.09	0.08	54.03	216	968	0.1	1.2	1	2.1	2.4	0.1	0.1	1.4	0.4	0.1	0.1	0.2	8.8	2.5	2.6	13	2	3	14253.47488
28269	68	3.75	0.4	1.46	0.46	54.61	186	1005	11.91	8.42	11.51	42.46	49.75	6.97	14.17	41.66	14.31	10.43	10.11	4.43	17.9	7.8	1.8	56	1	1	270006.9481
28271	245	45.87	3.56	2.36	0.73	70.04	140	1820	12.3	8	7.9	39.64	59.61	6.64	16.33	50.57	18.07	11.14	9.46	4.42	47	3.1	1.1	80	1	4	38768.42031
28276	162	90.06	7.58	1.1	0.64	52.83	194	1405	0.8	1.69	1.67	5.9	7.55	0.97	1.81	4.93	1.33	1.4	1.03	0.71	11.4	2.6	3	32	1	2	120850.9267
28287	114	8.66	0.66	0.31	0.08	47.71	295	996	0.55	2.41	2.02	5.33	6.91	1.16	1.71	4.15	1.19	0.88	0.79	0.68	8.9	3.6	1.4	31	2	1	169261.2074
28311	122	9.34	0.62	0.64	0.28	54.69	121	699	1.15	1.2	1.55	4.14	4.89	0.94	2.01	4.03	1.41	1.4	0.96	1.17	4.3	2	2.2	13	1	2	18330.40212
28324	134	6.95	0.58	0.61	0.08	56.16	322	1085	5.71	3.67	2.06	17.83	28.98	11.37	12.28	30.5	4.14	7.45	4.59	3.32	7.7	3.7	1.3	43	1	1	105376.135
28326	50	18.29	1.55	0.52	0.22	43.74	199	1050	0.12	2.4	3.12	5.92	6.67	0.12	1.57	3.78	1.3	0.12	0.12	0.65	19.6	1.8	1.8	17	2	3	16897.13337
28329	53	7.24	0.46	0.46	0.08	29.4	196	673	0.54	3.44	4.07	3.89	4.66	0.08	0.68	1.94	1.15	0.08	0.08	0.41	12.2	1.6	1.7	17	2	2	16473.80122
28330	127	7.95	0.73	0.8	0.22	62.84	260	1195	4.3	6.2	4.7	17.3	21.7	2.8	6.1	18.9	5.3	4.9	3.7	2.5	26.3	7.6	1.8	47	2	1	291636.526
28348	99	60.26	4.37	1.64	0.58	52.86	117	1376	21.3	9.3	10.6	66	103	12.9	25.5	77.8	28.4	21.8	14.2	11.3	22.5	4.2	1.9	58	1	2	65338.12951
28349	125	30.45	2.38	1.47	0.43	76.02	279	1517	11.6	3.2	2	15.3	24.5	6.7	14.9	48.2	7	19.8	12.5	7	7.9	1.6	1.6	53	1	1	334199.8604
28364	159	10.35	0.66	0.56	0.24	62.74	127	898	4.55	2.26	1.15	5.8	6.26	2.11	6.69	13.45	2.87	10.88	6.43	8	7.5	2.2	1.1	13	1	1	160505.748
28387	130	1.07	0.21	0.09	0.08	48.65	67	1543	17.4	6.5	6.3	32.3	45.1	10	19.6	54.2	14.5	14.5	11.1	6.3	27.6	3.5	1.7	60	1	3	10746.78812
28399	45	4	0.43	0.43	0.08	56.57	91	600	3.14	3.5	4.81	12.28	16.55	3.03	5.36	14.58	3.47	3.39	2.5	1.94	6.4	3.2	3.5	27	1	2	84713.86014
28404	305	21.88	1.41	1.6	0.52	63.43	564	1987	0.9	2.8	1.9	5.3	7.8	0.7	1.7	4.9	2.4	0.8	1	0.5	11	1.5	1.1	29	2	1	212883.504
28435	78	12.55	1.13	0.45	0.08	52.36	153	931	1.4	2.1	2.1	5.4	9.2	1.3	2.6	7.2	1.9	0.08	0.08	0.7	14.5	2	2.1	80	1	3	10290.16856
28443	174	18.06	1.41	0.59	0.08	72.83	398	1286	15.57	30.98	14.44	88.98	94.4	13.77	24.12	64.58	25.37	12.06	14.81	10.98	47	10.4	3.7	74	2	1	139982.6995
28445	107	6.93	0.58	0.35	0.16	38.19	205	1025	2.8	11.5	9.6	37.8	40	8.2	10	23.5	4.1	3.6	3.1	2	29.5	10.2	1.6	35	2	1	22188.25099
28449	90	13.82	1.06	0.45	0.14	43.93	220	845	0.08	1.54	1.58	3.19	4.02	0.08	0.95	2.57	0.68	0.08	0.08	0.42	8.2	4	1.9	19	2	1	139528.4896
28465	89	4.43	0.4	0.66	0.16	46.63	143	652	0.14	1.79	2.06	3.89	4.22	0.49	0.14	0.14	0.57	0.14	0.14	0.28	16.5	4	4	17	1	3	16652.3737
28467	128	6.52	0.53	0.41	0.08	50.89	340	939	17	13.5	15.8	97.3	127	10.9	32.7	98.9	52.5	13.7	14.7	5.1	75.7	2.4	1.8	50	2	4	257085.9448
28471	89	24.16	1.98	2.32	0.39	90.89	64	3257	8.23	4.41	1.18	1.9	14.39	5.18	9.03	27.74	5.6	18.08	4.19	6.06	21.3	7.6	1.2	62	2	1	187510.4393
28474	116	2.52	0.21	0.58	0.2	75.74	236	1113	4.71	6.61	9.46	35.16	34.74	5.85	8.9	24.25	5.74	5.32	3.96	2.94	20.2	4.4	2.1	44	1	3	54447.95307
28488	115	12.15	0.88	0.29	0.23	43.58	331	1003	7.6	2.2	1.5	10.9	19.4	3.8	8.9	32.1	5.8	9.5	5.2	3.4	17.7	5.4	2.3	73	1	3	12696.25285
28496	36	13.96	1.4	0.32	0.08	41.3	266	814	0.16	2.8	3.1	5.3	6.2	0.7	0.16	3.1	1.2	1.3	1.4	1.2	17.5	3.5	3.8	14	1	2	21994.3736
28541	348	4.04	0.21	1.24	0.26	51.69	315	1167	7.65	15.84	6.03	28.43	41.94	6.63	12.08	32.97	7.6	11.11	6.31	8.94	32.4	5.4	1.2	76	2	1	148993.444
28575	77	32.74	2.38	1.34	0.51	41.29	214	956	36.61	44.35	43.47	185	232	31.38	63.5	175	65.11	27.92	27.73	15.07	45.2	2.5	2.6	65	2	2	52909.7608
28587	157	9.94	0.71	0.39	0.14	48.1	230	893	1.1	2.34	2	6.87	9.19	1.06	1.95	5.29	3.42	1.79	1.42	1.47	13.4	1.9	1	18	2	3	15314.08573
28613	62	9.41	0.56	0.86	0.08	58.73	151	1217	1.16	2.75	2.01	6.62	9.46	1.48	2.19	6.4	2.03	1.03	0.83	0.58	9	2.6	1.5	23	2	1	22121.06624
28614	103	27.66	2.48	0.76	0.21	52.14	145	1068	3.35	8.86	5.63	22.38	27.33	2.96	8.84	21.71	8.13	4.17	3.3	2.06	27.2	7.1	1.8	62	2	3	15642.54887
28622	56	16.7	1.01	0.37	0.08	60.59	135	941	2.73	3.95	3.52	13.48	20.35	1.85	12.04	27.53	4.67	4.11	2.48	0.79	10.2	2.2	2.3	23	2	1	245428.2775
28626	139	11.59	0.83	0.3	0.08	28.18	370	765	0.08	1.13	1.55	1.68	2.15	0.08	0.28	0.85	0.35	0.08	0.08	0.16	6.4	1.6	1.8	12	2	3	11537.56896
28629	124	18.08	1.47	0.41	0.17	42.11	157	986	1	4.1	4.1	12.5	17.3	1.9	3.3	8.3	3.2	0.13	0.9	0.5	12.2	3.6	3.7	12	1	1	97210.86141
28662	137	23.48	2.05	0.86	0.2	68.44	360	1497	6.4	11.6	9.5	26.1	32.7	4.5	8.8	24.9	6.5	5.6	4.7	4.5	23.1	4.2	1.7	61	2	1	180795.5629
28667	84	17.31	1.45	0.79	0.25	67.12	200	1206	2	4.3	4.3	13.1	14.2	1.6	3.6	8.9	2.9	1.8	2	1.1	18.9	4.6	3.1	36	1	1	253617.195
28669	115	16.52	1.07	2.56	1.33	95.17	44	1988	12.1	5.7	3.2	23.2	34.4	6.9	14.9	45.8	11.9	13.9	8.4	7.1	21.7	4.2	2.3	68	1	1	175002.3979
28690	38	13.51	1.04	0.19	0.08	40.35	234	591	0.54	1.03	0.86	2.85	3.15	0.11	0.42	2.24	0.91	1.65	0.52	0.76	5.5	6.3	3.5	13	2	1	76943.05718
28691	78	7.18	0.52	0.22	0.08	41.34	313	757	0.5	3.5	3.7	5.9	7.4	0.08	1	2.5	1.4	0.08	0.4	0.4	10.8	3	3	16	2	2	18507.91476
28698	195	0.81	0.21	0.3	0.08	97.09	160	905	8.63	3.42	5.92	25.03	32.11	5.78	12.03	30.29	7.51	11.44	10.42	11.74	11	6.7	2.6	43	1	1	88802.43487
28707	116	5.76	0.46	0.71	0.08	34.26	201	1069	0.32	1.1	1.08	3.21	3.49	0.69	0.94	1.78	0.53	0.06	0.35	0.31	4.7	0.9	1	18	2	3	19613.93506
28714	162	14.03	1.23	0.4	0.08	31.99	258	964	0.08	1.2	0.9	1.4	1.6	0.2	0.5	0.5	0.3	0.08	0.08	0.3	8.3	3.2	3.5	18	2	3	10999.18122
28735	54	10.2	0.78	0.31	0.08	47.7	213	719	1.6	2.5	3.1	7.7	8.9	1.1	2	5.7	1.8	0.9	1	1.4	7.9	3.6	3.8	16	1	2	17216.71752
28740	290	4.53	0.64	0.71	0.36	47.59	644	1961	11.18	35.13	27.21	76.15	84.35	14.85	15.41	35.39	13.93	8.08	8.87	7.99	101	5.1	2.4	66	2	1	211485.4753
28746	144	35.81	2.17	0.71	0.19	95.55	388	1495	9.28	15.58	5.56	40.45	46.72	7.62	13.27	41.52	13.68	10.63	6.84	10.29	34.7	6.3	4	80	2	1	59640.21006
28753	61	9.02	0.66	0.6	0.28	39.26	270	700	0.8	4.4	3.9	6.6	8	1.3	1.8	4.7	1	0.8	0.7	0.6	8.9	3	3	18	2	1	115850.6845
28758	139	8.38	0.62	1.98	0.66	58.75	245	915	1.5	3.6	4.5	10.4	12.6	1.5	2.4	6.8	2.1	1.3	1.1	1.3	12.7	4.3	2.3	15	1	2	17450.91048
28792	78	1.7	0.21	0.31	0.08	28.23	202	802	10.7	8.5	7.2	35.1	44.6	6.1	15.2	45.9	11.4	10.4	6.9	6.3	47.6	8.3	3	61	1	3	14446.417
28835	185	38.11	2.68	2.76	0.91	37.19	174	1540	53.8	25.5	19	134	213	27	63.7	187	56.1	42.3	30.2	39.5	27.7	13.8	2.4	78	1	2	38136.64526
28836	72	49.14	3.59	1.25	0.45	42.18	212	1728	7.6	19.9	24.9	68.7	68.1	13.2	15.1	39.5	10.1	6.7	6.2	4.6	19.5	3.9	1.1	60	2	2	56161.61803
28840	88	4.86	0.43	0.24	0.08	38.71	259	808	0.07	2.5	1.87	4.12	4.29	0.07	0.88	2.15	0.72	0.07	0.07	0.29	6.4	1.8	1.8	20	2	2	19354.44337
28855	156	5.1	0.57	0.25	0.08	21.69	464	1361	2	1.6	3.2	11.6	14.2	1.9	3.8	9.4	3.2	1.6	1.3	1.1	10.4	2.1	1.1	31	2	2	155146.4947
28859	57	14.09	1.11	1	0.26	48.13	225	780	1	2.8	2.7	5.1	5.4	0.6	1.1	2.4	1.1	1.3	1.3	1.3	8.2	3	1.9	12	2	4	19841.919
28862	215	7.01	0.86	0.75	0.22	61.35	139	1883	0.6	1.5	1.8	4.8	5.9	0.8	1.8	4.4	0.9	0.08	0.7	0.5	9.5	1.8	2	28	1	1	228745.8581
28877	78	29.44	2.61	0.93	0.26	48.84	119	1045	5.6	5.8	5.3	19.5	25.8	3.4	9.3	21.5	5.1	4.3	5.7	3.5	38.5	3.4	3.5	65	2	3	10999.09522
28889	40	11.55	0.94	0.28	0.08	64.7	99	713	5.4	3.7	4.3	16.9	22.7	3	6.8	21.9	4.3	3.9	5.8	1.8	13.7	5.4	2.8	17	1	3	12291.16268
28931	53	2.25	0.21	0.09	0.08	46.68	177	523	8.16	4.42	2.88	21.7	33.98	7.72	14.1	42.12	6.45	11.43	8.04	4.91	9.9	6.5	2.3	59	1	1	109351.9865
28932	139	17.67	1.71	0.76	0.22	44.97	219	1620	0.7	8	2.5	6.7	8.7	1.4	2.1	4.7	1.6	0.7	0.7	0.3	22.8	1.6	1.1	31	2	3	6158.303445
28961	35	3.2	0.42	0.32	0.08	52.37	208	959	4.89	2.95	5.61	21.03	25.18	3.35	8	19.57	7.32	4.01	5.17	2.43	17.8	4.5	2	31	1	2	124823.676
28991	106	2.61	0.21	0.21	0.08	27.99	202	806	5.2	14.29	11.74	43.21	46.35	7.77	10.7	25.62	8.42	4.36	5.32	2.55	17.8	6.7	4.2	45	2	2	99004.49814
28995	253	5.14	0.35	1.38	0.45	76.34	249	1815	18.5	11.8	14.7	75.3	107	14.1	33.3	96.7	30.9	17.4	11.5	6.9	69.4	16.2	6.1	56	1	1	295400.055
29020	181	18.11	1.31	2.01	1.12	83.11	64	2763	12.07	5.65	4.45	31.89	47.57	9.28	17.66	51.16	10.75	14.61	11.58	9.03	8	3.7	1.6	76	1	1	88313.84843
29039	102	4.14	0.21	0.39	0.08	45.59	264	822	0.26	2.26	2.74	3.79	4.52	0.4	0.64	1.79	0.77	0.35	0.26	0.19	5.1	2.5	2.7	19	2	2	20066.92902
29082	166	12.66	0.86	0.62	0.29	67.96	466	1120	3.1	4.3	3	13	17.5	2.9	5.9	15.4	3.9	3.2	2.6	1.5	50.9	4.5	2.5	43	1	1	308388.9588
29084	149	3.55	0.54	0.18	0.08	46.23	420	583	0.09	1.1	1.1	2	1.9	0.09	0.3	1	0.3	0.09	0.09	0.18	9.9	1.7	1.8	17	2	3	13791.58481
29106	187	8.28	0.59	1.11	0.23	44.38	124	1493	6.64	2.68	3.93	17.07	22.5	2.2	6.67	19.65	9.54	4.73	5.39	3.48	29.1	1.8	2	35	2	1	20432.25413
29132	56	22.14	1.21	0.25	0.08	34.42	179	727	0.93	1.81	2.26	2.62	3.51	0.16	0.93	2.85	0.77	0.16	0.72	0.61	17.3	3.5	3.5	17	2	3	19613.93506
29134	195	58.62	3.75	1.03	0.18	78.66	66	2056	3.74	5.86	6.39	29.64	38.45	2.88	8.74	22.63	13.2	3.55	3.42	2.12	24	2.7	1.1	53	1	4	104421.719
29136	134	4.28	0.31	1.71	0.27	66.04	387	857	2.5	3.1	4.7	16.5	21.2	3	5.7	15.1	3.6	2.7	2.1	1.8	7.2	3.9	1.3	31	1	2	123653.1901
29154	80	9.65	0.65	0.36	0.13	48.41	125	846	0.08	1.57	1.79	3.23	3.6	0.08	0.87	2.14	0.85	0.08	0.08	0.17	4	1.7	1.8	17	2	5	20230.85114
29155	52	10.99	1.05	0.34	0.08	39.73	163	977	7.37	3.99	5.54	19.64	26.54	2.06	9.03	29.35	9.95	6.73	7.23	2.09	21	1.3	1.3	40	2	3	44736.38088
29188	95	102.48	8.08	0.81	0.27	53.67	257	1092	3.85	4.42	8.84	47.23	62.99	9.5	11.96	32.46	8.13	3.39	2.45	0.83	19.2	3	1.3	31	2	1	187657.7647
29199	132	1.86	0.21	0.16	0.08	45.37	374	755	0.7	1.7	1.6	4.9	5.6	0.7	1.7	4.5	1.3	0.8	0.7	0.5	11.1	2.6	2.3	29	1	3	168050.6752
29201	189	10.39	0.89	0.27	0.08	83.94	162	1353	2.1	4.42	5.44	31.44	42.85	4.21	9.96	27.36	4.3	6.95	3.95	5.53	34.9	3.6	2.2	29	1	1	183681.3285
29218	153	29.78	1.97	1.59	0.39	40.5	81	2953	17.4	8.4	2.3	15	20.3	6.8	12.7	36.6	6.6	11	5.8	16.3	22.3	4.5	1.3	81	2	1	73608.34529
29224	52	7.45	0.48	0.34	0.08	40.28	312	804	0.8	2.5	2.3	3.4	3.8	0.11	0.8	2.4	0.7	0.6	0.7	0.6	7.3	2.3	2.3	17	2	1	69291.16177
29240	157	6.45	0.4	1.26	0.37	81.51	233	812	1.3	2.5	2.4	5.3	7	0.7	2.1	5.3	1.5	1.3	1.2	0.7	10.2	3.2	1.6	23	1	1	202935.9192
29243	172	42.23	4.04	1.19	0.52	85.43	368	1358	17.88	38.96	40.22	180	206	41.58	48.92	105	38.3	15.22	13.31	17.57	126	14	1.3	69	2	2	49985.3267
29249	141	5.75	0.59	0.28	0.08	47.38	394	950	31.04	23.71	16.41	72.57	93	14.43	20.86	58.93	24.54	10.31	23.6	14.29	65.2	12.4	2.8	71	1	1	47127.72518
29267	66	9.2	0.68	0.29	0.08	36.99	108	520	1.72	5.32	6.15	15.99	17.61	1.99	3.79	10.03	3.47	1.43	1.14	0.83	9.2	5.5	2.7	12	1	2	19835.57908
29268	80	15.07	1.24	0.68	0.08	52.19	324	1081	29.8	14.6	6.7	42.3	61	7.8	17.9	61	21.5	18.6	16.4	25.3	13.4	6.5	1.3	81	2	1	64299.7165
29269	402	1.55	0.21	0.48	0.15	76.33	497	1472	0.6	2.33	3.81	9.56	8.45	1.51	1.23	2.43	1.14	0.42	0.6	0.32	14.5	1.7	0.8	18	2	1	127139.6995
29277	82	11.27	0.83	0.89	0.08	46.82	131	895	8.1	6.3	4	20.4	28.8	5.6	10.4	29.9	7.4	6.1	6.4	3.1	16.5	3.2	1.9	46	2	1	291636.526
29295	74	5.56	0.52	0.29	0.08	34.54	202	648	0.56	3.53	5.91	11.47	11.07	0.84	1.33	3.83	1.73	0.96	0.86	0.79	4.4	2	2	18	2	2	14962.81291
29317	89	24.84	1.9	1.04	0.56	52.12	132	1130	0.43	0.93	1.2	2.62	3.68	0.34	0.93	2.59	0.77	0.74	0.7	0.34	7.3	3	3.3	29	2	1	239530.4596
29318	122	4.68	0.45	1.01	0.29	62.01	192	1111	7.6	8.1	4.65	28.84	41.52	7.21	13.4	39.99	7.35	10	8.45	4.78	20.4	9.4	3.1	55	1	1	217622.7912
29323	44	8.21	0.91	0.33	1.42	42.87	378	682	0.9	2.7	3	6.8	7.3	0.7	1.2	4	1.5	0.6	0.7	0.5	6.7	1.8	1.8	13	1	2	21135.41806
29345	68	10.12	0.77	0.42	0.15	43.74	224	735	0.56	1.97	2.22	5.21	6.1	0.49	1.26	3.23	1.23	0.08	0.61	0.54	7.1	3.6	2	14	1	1	119756.6259
29350	35	5.92	0.43	0.26	0.08	27.7	128	510	1	2.4	2.6	6.7	7.4	1	1.7	4.3	1.3	0.8	0.12	0.7	16.9	2.2	3.4	29	2	1	218127.0741
29352	70	7.56	0.82	0.27	0.08	32.75	347	818	36.8	68.2	40.2	213	307	35.2	62.9	207	62.6	35	30	22.8	191	12.7	2.6	79	1	2	73286.88176
29383	78	6.49	0.4	0.62	0.18	44.83	100	594	0.09	1.9	1.8	2.9	3.1	0.09	0.09	1.3	0.5	0.09	0.09	0.5	17	1.8	1.8	13	2	4	20050.04543
29397	80	7.31	0.99	0.49	0.08	41.03	136	749	0.5	4.6	6	6.8	6.8	0.7	1	2.3	1	0.4	0.4	0.4	14.9	1.8	1.8	17	2	2	20224.47413
29398	86	15.02	1	0.59	0.28	35.91	253	762	1.13	1.87	1.81	3.42	4.55	0.59	1.3	3.42	1.79	2.42	0.85	2.63	6.3	1.4	1.5	15	2	2	27501.3699
29403	131	5.96	0.44	0.19	0.08	61.87	119	947	0.98	2.25	2.9	6.19	9.65	0.71	1.69	5.47	2.44	0.05	1.02	0.52	6.4	2.6	1.1	19	2	2	19688.84799
29421	43	5.49	0.45	0.34	0.08	28.42	195	568	0.11	2.65	3.42	7.06	7.75	0.96	1.07	2.97	0.8	0.11	0.11	0.23	7.6	2.6	2.6	14	2	1	95855.59859
29441	81	6.37	0.56	0.68	0.28	39.8	126	618	3.2	2	2.6	9.3	13.2	1.8	4.5	13.9	4.4	3.5	2.3	1.6	5.9	3	3	24	1	2	90208.41391
29444	42	6.48	0.75	0.41	0.08	37.55	111	683	0.09	1	1	2.42	2.66	0.09	0.5	1.24	0.34	0.09	0.09	0.21	7.8	2.7	1.7	13	2	1	128684.9707
29450	200	4.34	0.42	1.33	0.6	47.08	225	1841	1.1	3.6	3.1	8.1	8.9	1.2	2.1	5.3	1.5	1	1.5	0.7	21.7	2.7	1.3	37	2	1	245337.8911
29452	107	8.86	0.9	0.2	0.08	68.38	319	1123	1.86	3.19	4.08	18.8	19.48	4.65	4.78	10.49	3.06	1.73	1.65	1.4	15.9	2	2.1	36	1	1	167088.1414
29480	129	4.62	0.47	0.34	0.08	31.99	375	968	10.2	10.4	7.1	33.1	38.4	6.4	13.5	35.3	11.5	8.6	6.7	5.5	42	2	2	56	2	3	68849.5345
29506	280	11.55	1.44	3.74	1.08	62.27	216	5319	9.7	11.2	6.4	37.5	52.1	9.8	15.4	48.5	11.7	13.7	8.3	9.1	17.6	5.6	2.8	70	1	1	120325.1978
29509	71	8.72	0.89	0.45	0.33	39.19	181	810	1.19	1.66	2	6.48	5.16	0.96	1.47	4	1.39	1.88	2.09	3.75	8.6	1.4	1.3	15	2	2	16147.17887
29511	70	15.46	1.19	0.36	0.29	42.11	217	766	0.7	1.3	2.2	5.5	6	0.08	1.2	3.6	1.6	0.6	0.8	0.7	10.4	1.2	1.2	14	2	2	23691.9036
29537	166	9.08	0.75	2.2	0.63	77.46	236	1076	6.87	6.23	4.09	18.93	26.57	4.65	9.53	27.77	6.13	8.33	6.68	3.78	8.7	6.4	2	54	1	1	94503.35537
29572	72	4.02	0.46	0.5	0.08	61.07	68	1116	1.21	1.73	2.59	5.56	7.91	0.82	2.23	6.47	1.82	1.21	1.09	0.76	25.5	2.8	2.8	19	1	3	12563.0285
29595	41	5.12	0.5	0.16	0.08	36.16	132	541	0.11	1.13	1.1	2.91	2.64	0.11	0.11	1.53	0.46	0.11	0.11	0.21	9.9	2.5	2.4	20	2	3	119747.0909
29609	70	11.17	0.94	0.09	0.08	33.61	149	579	0.2	1.41	1.61	2.23	2.54	0.12	0.93	1.36	0.57	0.12	0.28	0.37	10.9	4	4.2	12	2	3	11423.77028
29610	51	5.84	0.47	0.09	0.08	44.07	207	566	1.2	2.6	1.9	7.1	9.3	1.4	2.7	7.8	2.1	1.3	1.2	0.6	13.3	1.8	1.9	15	1	2	19226.35795
29635	93	5.37	0.64	0.18	0.08	38.74	207	678	1.8	2.4	2	5	9	1.1	3.1	9.2	2.2	1.5	1.7	0.5	17.2	7.6	2.3	15	1	3	18436.74402
29650	170	75.52	6.19	3.33	1.35	61.43	60	2825	12.6	69.2	50.9	192	217	42.3	30.8	77.6	16.5	13.2	12.7	10.2	137	5	1.5	82	2	1	94814.9703
29652	88	16.38	1.18	0.4	0.28	35.12	162	902	0.31	0.78	0.98	1.88	1.95	0.08	0.36	1.08	0.49	0.08	0.36	0.22	9.2	1.6	1.8	18	2	3	5407.291522
29694	187	7.13	0.6	2.07	0.4	79.43	109	1199	0.07	1.29	1.23	3.03	3.33	0.07	0.97	1.92	0.57	0.07	0.07	0.35	4.3	5	2.3	18	2	1	138391.2466
29698	285	4.3	0.72	0.95	0.42	94.02	119	1253	17	12.4	6.1	45.3	62.2	14.2	21.7	67.3	17.6	14.9	12.7	6.5	29.1	5.2	1.6	54	1	5	257979.6336
29703	143	9.49	0.57	2.81	0.74	55.16	46	2456	4.41	5.93	6.46	31.33	35.16	6	11.29	30.48	6.65	5.49	5.4	3.29	10.6	4.6	1.6	54	1	1	217622.7912
29713	81	19.79	1.44	0.69	0.38	31.67	216	921	0.6	2.1	1.3	4	4.8	0.8	1.7	3.9	1	0.7	0.5	0.4	14.7	5.8	2	14	2	3	15883.75284
29735	111	5.61	0.53	0.29	0.14	52.17	231	608	0.11	2.55	2.66	4.77	4.55	0.11	1.02	2.35	0.83	0.11	0.11	0.46	17	3.2	2.2	24	2	1	215175.3934
29743	77	6.27	0.63	0.34	0.08	49.4	304	1143	3.36	4.84	5.16	36.98	50.47	5.28	13.75	33.91	12.07	4.42	3.04	0.92	27.6	4.4	2	44	2	1	158093.8405
29764	218	6.92	0.72	0.51	0.32	46.35	443	1149	0.2	1.6	1.9	3.5	3.7	0.06	0.06	1.6	0.6	0.06	0.2	0.3	12.1	1.5	1.6	20	2	4	197038.9034
29778	165	24.63	1.67	1.41	0.5	50.69	259	1610	9.2	62.5	67.6	190	195	40.4	27.2	63.6	18.1	8.2	8.8	4.3	180	11	1.8	52	2	3	57669.85053
29781	101	12.81	1.1	0.65	0.19	55.64	306	1343	1.2	1.36	1.09	3.78	5.37	0.63	1.47	4.41	1.76	1.06	1.08	0.82	3.4	1.6	1.6	32	2	1	304302.2752
29796	65	4.45	0.43	0.09	0.08	29.96	264	694	0.4	1.3	1.6	2.7	3	0.07	0.6	1.5	0.6	0.3	0.3	0.3	11.7	2.2	2.3	18	2	2	17577.84725
29835	68	7.85	0.47	0.26	0.08	43.39	297	691	0.12	0.72	0.99	1.4	1.41	0.12	0.12	0.12	0.12	0.12	0.12	0.25	5.7	2.6	2.6	12	1	1	128153.0239
29861	134	12.88	1.05	1.33	0.42	58.01	281	1039	3.62	3.62	4.17	11.25	17.08	3.2	6.04	17.02	3.51	5.45	4.2	6.87	16.3	4.7	1.9	48	1	1	221891.8918
29865	123	7.79	0.54	0.49	0.19	60.2	178	875	4.8	3.8	7	26.4	37.4	3.5	10.1	28	9.5	5.1	3.8	2.2	11.5	1.4	1.4	46	1	4	427234.6972
29878	454	67.53	5.45	5.34	1.44	48.51	178	2594	14.2	4.8	3.5	27.5	40.8	6.3	18	51.6	14.3	13.6	11.9	7	25	3.2	2	69	1	3	8774.330092
29879	159	9.51	0.55	1.04	0.35	92.6	155	1284	3	1.97	1.87	13.56	20.92	4.96	7.61	16.94	3.96	4.47	3.92	3.44	9.9	3.5	1.7	40	1	1	285416.4522
29886	66	22.54	1.74	0.29	0.19	37.86	170	910	3.02	5.86	4.09	22.42	30.05	5.54	9.44	22.59	7.61	5.67	3.44	3.06	6.5	4	1.7	46	2	1	132210.4836
29897	128	13.26	0.8	0.71	0.16	72.3	159	1228	1.48	2.56	3.25	7.72	8.27	1.67	2.48	4.88	2.02	1.84	2.19	1.69	15.1	3.1	3.3	36	1	5	110627.4073
29909	179	15.17	1.53	1.13	0.17	25.65	260	1586	1.3	1.7	2.2	6.4	8.6	1	2.1	6	2	1.2	1.1	0.9	6.2	1.4	1	25	2	2	18534.15425
29910	140	7.52	0.44	2.34	0.66	77.97	228	994	8.46	5.88	4.97	29	42.37	8.66	14.3	35.84	9.76	9.71	6.32	5.29	7	4.4	1.6	58	1	1	286718.1272
29913	165	8.45	0.64	0.15	0.08	59.45	61	2286	9.86	15.55	11.03	38.34	48.21	7.31	13.75	42.11	13.18	9.04	7.7	5.41	46	6.8	1.9	70	1	1	37473.08354
29940	162	11.46	0.79	1.53	0.27	63.54	221	1591	12.77	23.82	7.36	42.87	54.79	8.03	17.38	47.89	16.61	9.4	8.53	11.08	55.5	12	1.5	85	2	1	90030.84918
29959	59	30.94	0.21	3.47	1.13	86.66	96	1800	22.1	18.6	15.1	74.5	101	16.9	27.7	86.7	22.5	18.8	21.6	9.3	40.8	6.4	2	61	1	1	136242.879
29961	68	17.08	1.59	0.8	0.16	61.78	173	1590	3.73	12.14	3.81	25.15	30.52	4.9	8.21	23.09	7.32	3.18	2.69	0.78	76.1	2.8	1.8	59	2	1	109906.723
29966	47	31.67	2.19	0.91	0.27	42.08	146	1667	3.7	10.7	5.2	19	22.5	3.6	5.9	16	4.8	2.9	3.4	1.7	20.8	2.8	1.4	43	2	3	69027.38336
29981	200	4.68	0.35	0.78	0.08	65.03	207	1186	5.06	44.96	44.15	100	97.78	19.47	15.62	37.11	10.02	6.56	4.96	5.45	43.6	3.7	1.3	69	2	1	148700.6083
29983	185	14.27	1.14	1.19	0.32	58.13	250	1395	7.3	9.3	6.2	21.6	25.8	4	7.4	23.9	8.1	5.5	6.2	3.9	38	6.1	1.7	54	2	4	241343.4091
30009	71	11.43	0.9	1.82	0.62	30.15	167	874	2.04	2.48	3.85	14.58	18.31	1.82	3.1	8.53	4.89	1.26	1.58	1.08	9.4	2.7	2.8	14	1	2	16732.98517
30031	138	16.56	1.78	0.76	0.08	47.25	219	1429	6.12	8.32	5.48	26.32	33.69	4.98	10.08	28.93	8.23	6.12	6.02	3.14	30.8	4.3	1	63	2	3	11545.36575
30036	183	14.38	1.49	2.09	0.61	79.13	278	2351	7.1	4.9	5.2	22.6	34.6	5.1	9.9	28.9	10.3	6.4	6.8	3.5	31.3	5.3	1.5	50	1	2	67926.93587
30048	61	8.31	0.57	0.52	0.22	62.96	219	853	0.3	1.7	1.7	3.5	3.6	0.08	0.8	1.7	0.7	0.08	0.4	0.3	9.5	1.8	1.8	18	2	2	17755.91329
30060	122	20.23	1.48	2.43	0.67	65.87	53	2828	16.41	19.22	10.98	38	66.39	7.75	17.14	54.17	18.95	13.53	13.24	20.47	78.4	4.7	1.6	84	2	1	77538.60961
30063	112	4.2	0.45	0.35	0.19	53.21	138	992	1.81	4.65	4.91	14.09	16.9	2.11	3.49	9.88	2.55	2.25	2.53	1.83	8.3	4.8	1.4	33	2	1	127925.0921
30065	73	7.55	0.46	1.14	0.08	35.13	234	557	1.94	4.91	3.41	6.58	10.98	1.05	1.94	6.3	2.67	1.37	1.87	1.62	6.7	1.9	2	19	1	2	18332.30297
30087	176	24.9	1.79	2.88	0.73	0.21	98	1072	8.5	8.6	10	44.4	53.5	5	13.5	39.2	13.5	6	8.6	3.9	48	5.2	1.3	71	2	3	11751.45943
30099	154	6.01	0.58	2.38	0.6	67.22	290	1057	0.07	1.58	3.15	4.62	4.51	0.07	0.73	1.51	0.62	0.07	0.07	0.14	5.9	3.2	2	19	1	1	116953.8305
30114	161	6.85	0.66	0.14	0.08	47.27	182	1141	10.04	6.99	17.53	70.17	90.32	5.19	18.23	55.74	36.23	8.72	6.88	4.52	134	8.7	1.5	31	2	4	192847.1717
30123	79	6.45	0.63	0.34	0.19	37.61	229	703	4.92	1.55	1.17	5.78	8.55	2.22	5.3	11.32	2.53	6.5	5.9	10.82	4.3	2.5	2.7	12	2	2	26044.46485
30145	107	9.69	0.87	0.52	0.11	53.65	247	1233	2.4	5.3	7.8	18.8	21.9	2.4	5.2	13.2	4.6	2.1	2.2	1.4	31.1	7.2	2.4	40	1	3	90313.47543
30154	243	40.19	2.17	1.12	0.08	61.55	126	1390	0.04	1.6	1.1	2.3	2.8	0.5	0.8	1.9	0.5	0.04	0.04	0.3	12.8	1.6	1.7	29	2	3	31116.38877
30161	92	4.71	0.45	0.09	0.08	44.52	370	865	1.97	6.48	7.66	27.81	24.95	5.24	5.06	12.16	3.79	2.38	1.58	1.6	57	5	2.8	42	2	1	182636.7946
30164	83	17.97	1.5	0.94	0.28	49.58	387	805	0.28	1.61	1.33	3.13	3.67	0.35	0.82	1.7	0.82	0.07	0.38	0.38	6.9	2.1	2.3	15	2	2	21116.79379
30169	97	10.08	0.78	0.21	0.08	47.49	229	740	0.6	2.5	2.7	5.6	8.8	0.7	1.8	5.1	1.5	1	0.9	0.5	21.5	2	2	14	1	2	18148.79424
30175	77	4.91	0.48	0.26	0.08	41.75	179	799	3.32	9.78	2.76	10.56	14.87	3.45	5.91	16.56	3.58	4.14	2.33	1.83	15	3.5	1.8	42	2	1	340911.7815
30186	189	14.86	1.41	1.38	0.48	59.52	48	1982	32.7	28.7	16.9	95.5	131	18.6	39.7	124	35	24.6	30.3	20.1	47.2	8	2	80	1	2	46540.05764
30191	152	2.81	0.33	2.37	0.74	50.35	285	1395	9.43	3.24	3.96	23	35.81	4.23	12.82	38.18	13.48	8.83	7.29	4.23	5	1.6	1.7	41	1	2	102590.4143
30193	73	6.72	0.59	0.32	0.08	52.22	213	918	0.08	1.11	1.36	2.16	2.43	0.08	0.08	1.23	0.43	0.08	0.08	0.18	17.5	2.2	2.3	14	2	3	13399.08476
30198	68	4.07	0.41	0.13	0.08	37.07	252	757	0.87	2.07	1.76	4.9	5.53	0.08	0.79	2.57	1.72	0.08	0.63	0.65	7	1.8	1.9	15	1	2	18439.24005
30223	64	10.58	0.95	0.52	0.16	44.21	207	554	1.8	4.8	8	13.3	15.7	1.7	2.7	6.9	3.1	1.3	1.4	1.4	37.3	4.3	2.3	19	1	2	15397.78447
30228	99	25.4	1.96	0.93	0.28	67.05	176	1229	5.19	3.64	1.8	9.12	19.56	2.8	9.85	24.79	6.46	6.94	4.57	3.02	9.9	1.8	2	51	2	1	323368.5831
30230	169	30.74	1.85	0.79	0.47	71.82	136	1370	13.16	19.04	8.85	30.41	52.72	7.76	14.82	39.18	10.83	12.64	11.29	24.15	18.6	3.9	1.5	71	2	1	103512.7258
30249	73	26.81	1.75	0.15	0.08	54.64	265	731	9.88	7.08	4.56	26.6	39.6	5.05	10.58	32.62	11.79	11.38	9.22	7.55	17.8	5.3	1.7	68	1	1	156158.7993
30252	70	8.21	0.85	0.64	0.08	39.98	224	1156	52.8	4.9	6.9	59.2	99.2	14.9	56.7	168	41.5	54	48.8	20.4	12.2	7.6	3.2	46	1	3	55007.10179
30262	120	7.47	0.77	0.52	0.08	52.56	315	1009	1.7	1.71	1.73	4.58	5.27	1.34	2.78	4.51	1.49	5.87	3.59	4.46	5	2.6	1.2	19	1	1	117723.9131
30270	268	9.47	0.67	0.94	0.2	56.54	362	1246	4.79	5.44	6.39	26.21	29.57	4.74	10.08	22.75	8.12	4.86	4.86	2.64	22.1	5.9	1.2	80	1	3	11797.21526
30289	173	25.49	1.48	0.79	0.31	56.37	96	2423	10.43	3.29	3.05	17.78	27.94	7.07	13.62	37.05	7.33	14.39	7.3	4.86	12.3	3.4	1.6	83	1	1	24159.05445
30292	245	11.99	0.99	1.48	0.38	51.65	281	664	2.9	2	2.1	6.2	8.5	2	3.9	7.1	2.1	6.7	5.8	7.7	8.6	1.6	1.7	18	1	3	12815.2603
30315	81	8.16	0.46	0.79	0.22	71.17	157	886	3.1	5.8	5.8	14.4	18.2	2.9	5.6	15.4	2.6	3.1	2.7	1.8	10.6	4.1	1.5	35	1	1	259864.0836
30328	65	30.58	2.32	0.89	0.32	74.53	118	1369	3.2	5	2.9	15.5	22.4	2.7	6.8	18.5	5.1	2.9	2.4	1.7	10.7	3.8	1.8	50	2	1	142500.228
30334	59	3.68	0.36	0.51	0.08	35.38	226	596	0.89	3.53	3.06	6.12	6.99	0.73	1.86	4.68	1.91	1.51	0.78	0.96	7.8	3.7	3.9	15	1	2	17390.20714
30339	107	91.44	7.63	1.73	0.45	85.88	351	1950	14.2	12.1	16.6	70.7	100	9.4	37.5	112	15.3	21	30.4	5.5	31.4	2.3	1.3	56	2	1	327135.3406
30351	115	16.48	0.95	0.42	0.08	66.21	435	1219	6.96	7.63	4.23	23.85	29.52	6.26	9.22	23.49	7.67	5.99	4.73	5.98	26.1	4.3	1.9	61	2	1	205721.954
30364	55	8.62	0.64	0.3	0.08	37.58	160	722	0.14	1.6	1.67	4.41	5.72	0.14	1.26	3.6	0.97	0.14	0.74	0.61	11.3	4.7	2.8	17	1	3	17480.08442
30384	82	7.21	0.75	0.45	0.08	52.39	227	902	1.7	3.2	3.9	11.4	12.1	2.3	3	7.5	2.1	1.1	1.3	0.7	8.1	2.5	2.7	15	1	2	17143.66216
30396	230	6.6	0.71	0.73	0.32	69.65	281	940	14.02	12.69	6.51	42.87	99.5	10.18	30.91	89.41	38.57	17.12	10.57	6.97	70	8.5	3	61	2	4	173684.6044
30405	108	8.71	0.97	0.21	0.08	57.96	322	930	3.75	3.57	5.51	24	30.83	3.04	7.75	20.57	10.32	5.7	3.54	4.05	28	3.8	1	45	1	2	79640.15224
30434	148	5.51	0.8	0.72	0.46	35.4	432	1245	4.3	1.8	3.8	10.6	17.9	2.6	6.1	18.1	4.6	4.9	3.4	3.6	7.2	2.7	1.6	29	1	2	90208.41391
30448	73	4.4	0.34	0.7	0.35	58.21	167	771	0.08	2.4	3.4	8.4	10.1	1.2	2	5.7	1.8	0.9	0.9	0.7	6.1	4.3	1.4	21	1	4	228666.4661
30467	86	19.43	1.73	0.45	0.08	61.76	135	1054	1.83	4.68	3.56	18.09	21.06	3.7	6.53	16.38	4.95	2.9	1.72	1.04	19.5	1.6	1.7	74	1	3	9452.587163
30488	64	14.15	1.16	0.21	0.08	43.02	204	781	3	2.23	2.87	10.62	13.49	0.13	3.89	11.81	3.27	2.76	2.47	2.61	33.5	2.3	2.3	32	1	3	102660.3719
30499	60	8.54	0.69	0.16	0.08	73.16	103	748	0.9	2.5	3.7	6.6	7.7	1	1.7	4.2	1.3	0.12	0.7	0.8	5.9	2.6	2.6	25	1	1	200341.4402
30517	145	18.79	1.48	0.69	0.08	44.43	156	1014	1.6	3.9	3.2	10.7	12.9	1.3	0.09	8.7	2.6	2.1	1.5	0.8	16.1	3.9	1.5	17	1	5	114328.3271
30522	156	12.45	0.86	0.52	0.3	59.19	345	1189	0.51	2.09	2.36	3.34	4	0.44	0.87	2.32	0.63	0.06	0.61	0.49	12	1.5	1.6	30	2	3	56532.70361
30569	48	9.46	0.62	0.39	0.08	39.7	334	947	0.08	2.1	1.9	2.8	3.1	0.3	0.8	1.6	0.08	0.08	0.08	0.4	9.4	3.3	2.6	19	2	2	18679.89598
30582	306	4.39	0.42	0.69	0.13	46.25	481	1147	0.06	1.32	1.84	3.04	2.85	0.45	0.8	1.41	0.35	0.06	0.06	0.28	15.8	2.1	1.5	12	1	3	13963.082
30602	60	11.35	1.03	0.56	0.08	36.86	274	880	0.96	1.99	2.81	7.12	8.74	0.79	1.46	3.7	2.14	0.63	0.85	0.59	2.3	1.4	1.5	13	2	2	18850.17971
30606	441	12.78	0.61	3.23	0.86	44.87	661	1936	5.36	15.75	9.4	32.08	37.35	5.06	9.69	26.52	7.53	6.42	5.74	3.57	66.2	4.8	0.7	62	2	3	8413.154661
30610	89	30.57	3.3	0.88	0.08	29.72	377	1214	41.85	29.82	7.17	60.67	111	20.68	44.86	128	34.53	28.24	19.54	74.17	63	23.5	2	85	2	1	79959.11235
30628	90	11.76	0.93	1.45	0.52	79.35	63	1188	1.6	3.4	3.6	7.2	9.1	1.1	2	6.1	2.3	1.2	0.9	0.6	15	1.6	1.6	23	2	1	239380.1315
30639	39	10.41	0.72	0.5	0.08	29.89	248	536	0.49	1.92	2.08	4.97	5.51	0.11	0.92	2.46	1	0.11	0.46	0.22	7.2	2.9	3.8	18	2	2	20462.11435
30669	89	5.28	0.43	0.41	0.15	34.15	242	621	0.5	2.9	1.6	3.4	3.9	0.08	1.2	2.1	0.08	0.4	0.08	0.3	24.7	3.8	3.9	25	2	3	173808.0336
30683	117	13.46	1.05	0.53	0.37	48.1	177	953	0.8	3.2	2.3	5.4	6.6	1	1.6	4	1.1	0.6	0.9	0.4	11.5	1.8	1.8	28	2	1	234273.4762
30684	109	11.97	1	0.46	0.26	46.99	272	1197	37.8	4	10.7	57.3	99	17.7	34.9	118	27.1	33.5	17.3	15.6	4.9	3.1	1.5	65	1	2	49064.50917
30711	112	8.76	0.77	0.29	0.08	29.18	50	2838	5.39	8.56	5.21	37.24	45.82	10.41	12.16	28.87	7.25	7.79	6.22	6.22	11.7	4	1.8	59	2	1	281987.2984
30733	79	14.89	0.96	0.44	0.23	38.01	221	855	2.9	2.94	3.15	12.66	16.21	4.12	6.35	15.47	2.92	3.2	2.35	1.47	9.2	1.8	1.8	22	1	1	183681.3285
30735	58	9.44	0.69	0.09	0.08	32.8	196	671	0.14	2.12	2.58	5.46	7.22	0.14	1.97	5.05	1.46	0.94	1.05	0.29	17	3.4	3.2	13	2	3	25105.83687
30760	76	5.67	0.68	0.33	0.23	26.85	228	877	1.34	3.13	3.16	8.63	11.14	1.09	2.74	6.79	2.34	1.44	1.19	1.27	4.7	2.3	2.3	14	1	2	19835.57908
30767	101	3.74	0.52	0.28	0.08	71.68	243	752	0.15	2.9	3.3	6.4	8	0.15	2.1	5.4	1.8	0.15	0.15	0.9	13	3.4	3.5	24	1	1	164729.8935
30771	235	26.64	3	2.43	0.94	65.29	154	2940	18.65	29.62	22.93	91.96	118	14.08	28.82	83.5	26.92	16.34	14.87	18.14	31.3	7.5	1.3	85	2	1	93587.01523
30775	111	3.34	0.59	0.59	0.22	41.03	173	815	0.08	2.3	3.7	7.9	8.1	1.3	1.8	4.3	0.8	0.08	0.7	0.6	15.1	2.3	2.6	29	1	1	219806.9358
30787	115	3.59	0.21	0.48	0.08	55.28	120	1073	0.08	1.96	2.36	3.87	4.09	0.08	0.71	2.16	0.62	0.08	0.08	0.42	20.2	1.9	2	21	1	3	125496.5934
30796	128	15.58	0.93	2.18	0.82	74.27	153	1789	9.97	6.58	4.03	27.47	45.87	7.32	16.95	50.42	13.12	11.94	7.47	5.68	25.4	6.4	3.1	70	1	1	102238.0396
30814	49	5.97	0.71	0.25	0.08	44.68	236	670	1.53	3.35	3.56	4.41	5.04	0.86	2	4.03	0.86	1.97	1.95	1.95	6.6	3	3.1	23	2	1	199005.4378
30859	275	13.57	1.16	1.84	0.65	70.46	326	1874	13.1	14.1	4	33.9	55.6	5.6	17.9	53.4	22.2	8.8	10.6	5	28.5	4.2	1	65	2	1	152672.2089
30874	106	5.96	0.33	0.18	0.08	46.87	166	649	0.08	1.48	1.38	1.66	1.77	0.08	0.39	0.63	0.26	0.08	0.08	0.17	5.7	1.5	1.6	12	2	1	96426.14372
30890	103	31.05	2.32	1.15	0.38	80.67	227	1683	14.67	9.21	2.89	21.53	46.4	17.72	25.37	76.83	14.32	28.51	16.12	22.81	37.6	5.3	2.3	82	1	1	59359.92854
30908	52	6.18	0.45	0.49	0.08	49.71	293	706	0.09	2.01	2.51	3.01	3.23	0.09	0.63	1.42	0.41	0.09	0.09	0.33	10.7	1.9	1.9	16	2	1	63048.15452
30914	68	5.35	0.39	0.4	0.16	33.17	119	538	1.3	2.3	4.2	8.1	9	1.2	2.2	5.4	1.8	1.1	1.1	0.9	13.2	3.1	2.3	16	1	1	76727.60483
30925	118	14.36	1.1	6.14	2.05	45.47	162	776	3	4	7.8	19.9	29	1.9	5.5	16	7.7	2.3	2.4	1.6	12.4	3.1	2.1	20	1	2	104555.222
30947	40	41.77	3.09	0.19	0.08	40.31	124	768	9.36	5.15	7.3	32.69	46.86	3.34	9.27	38.53	10.9	8.97	10.03	5.01	32.7	4.9	1.4	36	2	1	220244.5934
30968	100	23.21	1.4	0.2	0.08	42.6	196	838	0.49	0.86	1.51	4.36	5.93	0.06	1.2	3.01	1.14	0.47	0.42	0.32	8.3	1.1	1.1	17	2	3	19716.70912
30969	464	6.8	0.32	5.9	1.92	68.68	244	3970	14.75	22.86	12.71	58.11	70.93	12.15	19.56	55.13	19.37	13.23	12.44	9.79	103	15	2.4	65	2	1	170901.878
30996	107	30.68	2.26	1.18	0.56	55.54	32	3085	11.4	8.9	5.6	33.9	51.1	9.2	15.6	49.7	14.9	13	9.3	5.4	17.1	4.1	1.5	78	1	1	131784.4893
31000	111	4.5	0.53	0.44	0.14	68.03	180	913	0.12	1.52	1.6	4.28	4.33	0.12	0.12	2.08	1.11	0.12	0.12	0.51	11.2	3.4	3.6	18	2	2	21021.93344
31058	44	9.52	0.81	0.32	0.18	51.54	297	999	1.1	1.7	2.1	5	6.2	0.09	1.7	4.6	1.4	0.8	1.2	0.4	23.5	4.7	1.6	23	1	2	105853.3716
31072	65	22.49	1.99	0.51	0.08	55.29	100	923	38.5	15.8	12.5	70	99.9	10.5	30.4	116	57.7	28.3	28.2	12.3	50.7	5	2.1	76	1	4	95043.05842
31075	390	10.83	0.76	1.88	0.49	49.3	323	2464	16.6	12.7	2.6	30.1	45.2	8.1	21.5	61.2	14.4	16.9	7.9	13.4	120	9.4	1.3	76	2	3	14337.11191
31079	98	10.84	0.7	0.93	0.36	49.9	301	1088	8.7	7.3	5.4	24.5	35.5	7.4	12.6	35.3	7.9	8.9	5.9	4.7	16	8	2.6	64	1	3	7957.515196
31098	102	32.55	2.51	0.66	0.29	76.92	191	1439	16.92	26.87	30.27	125	170	27.73	38.84	99.49	42.65	14.38	12.84	7.79	291	5.6	2	83	1	1	23891.60379
31115	65	11.59	1.15	0.28	0.08	43.44	207	680	0.3	1.7	2.8	2.7	2.9	0.09	0.4	1.2	0.5	0.09	0.5	0.18	27.4	2.9	2	19	2	3	13670.55951
