# Supplementary material for: A family of partial-linear single-index models for analyzing complex environmental exposures with continuous, categorical, time-to-event, and longitudinal health outcomes
Source: Environ Health. 2020 Sep 11;19:96. doi: 10.1186/s12940-020-00644-4 (PMC7488560; doi:10.1186/s12940-020-00644-4)
Supplement: Supplementary file 3 — Additional file 3. R markdown document demonstrating all descriptive and analytical process of this article. [file 12940_2020_644_MOESM3_ESM.rmd]

---
title: "Patial-linear single-index models demostration"
output:
  html_document: default
---

```{r,include=FALSE,warning=FALSE}
require("corrplot")
require("ggplot2")
require("kableExtra")
require("nlme")
require("MASS")
require("Matrix")
require("mgcv")
require("qgam")
require("quantreg")
require("splines2")
require("survival")
require("tableone")
require("dplyr")
```

#### Part 0.1 Data import
```{r,include=FALSE}
#setwd("H:/apps/xp/desktop")
nhanes=read.csv("H:/apps/xp/desktop/Additional_file_2.csv",header=TRUE,sep=",",quote="\"",dec=".",fill= TRUE)
```

#### Part 0.2 Data descriptions
Number of subjects `N = 800`\vspace{5mm}

```{r,include=FALSE}
nhanes$SEX <- factor(nhanes$sex,1:2,c('Male','Female')) # factor sex
nhanes$RACE <- factor(nhanes$race,1:5,c("Non-Hispanic White","Non-Hispanic Black","Mexican American","Other Race - Including Multi-Racial","Other Hispanic")) # factor race
print(CreateTableOne(data=nhanes,vars=c('age','SEX','RACE'),includeNA=TRUE))
```


#### Part 0.3 Exposure distribution and correlation
Original dirtibution of the outcome triglycerides
```{r,include=FALSE,fig.align='center'}
y_name <- 'triglyceride'
hist(nhanes$triglyceride,xlab=NA,main=y_name)
```
Original dirtibution of the 22 environmental factors 
```{r,include=FALSE,fig.align='center'}
exposures <- colnames(nhanes)[3:24]
par(mfrow = c(2,3))
for (i in 1:22){hist(nhanes[,exposures[i]],xlab=NA,ylab=NA,main=exposures[i])}
```
Log-transform outcome triglycerides and environmental factors (except for "e5.Retinol"), and normalize them.
```{r,include=FALSE}
nhanes <- nhanes %>% mutate_at(vars(a1.trans.b.carotene:a4.Retinyl.stearate,a6.g.tocopherol:a22.2.3.4.6.7.8.hxcdf),function(x) return(scale(log(x)))) # standardize ln-transformed exposure variables
nhanes$a5.Retinol <- scale(nhanes$a5.Retinol) # standardize "e5.Retinol"
colnames(nhanes)[3:24] <- paste("normed_",names(nhanes[,exposures]),sep="")
```
Dirtibution of the log-transferred and normalized outcome
```{r,include=FALSE,fig.align='center'}
nhanes$normed_triglyceride <- scale(log(nhanes$triglyceride))
y_name <- paste0('normed_',y_name)
hist(nhanes$normed_triglyceride,xlab=NA,main="normed ln-tranformed triglycerides")
```
Dirtibution of the log-transferred and normalized environmental factors
```{r,include=FALSE,fig.align='center'}
exposures <- paste0('normed_',exposures)
par(mfrow = c(2,3))
for (i in 1:22){hist(nhanes[,exposures[i]],xlab=NA,ylab=NA,main=exposures[i])}
```
Correlation of 22 environmental factors and outcome triglycerides
```{r,echo=FALSE, fig.align='center'}
exposure_matrix <- nhanes[,c(exposures, y_name)]
colnames(exposure_matrix) <- c(gsub("^.*?\\.","",colnames(nhanes[,exposures])),"TG") # TG is the abbreviation of triglyceride
corr <- round(cor(exposure_matrix),5)
color <- colorRampPalette(c("blue","white","red"))
corrplot.mixed(corr,lower="number",upper="ellipse",outline=TRUE,number.cex=0.6,tl.cex=0.6,cl.cex=0.6,tl.col="black",lower.col="black",upper.col=color(200),tl.pos="lt",order="AOE")
```

#### Part 0.4 Variable selection procedure
Basic model and full model
```{r,include=FALSE}
basic <- glm(normed_triglyceride~age+sex+RACE,data=nhanes)
fullmod <- glm(paste('normed_triglyceride~age+sex+RACE+',paste(exposures,collapse="+"),sep=""),data=nhanes)
```
Stepwise variable selection
```{r,echo=FALSE}
bothways <- step(basic,scope=list(lower=formula(basic),upper=formula(fullmod)),direction="both",k=log(nrow(nhanes)),trace=0)
formula(bothways)
```
Reorder the selected environmental factors by coefficient estimates from multivariable linear regression
```{r,echo=FALSE}
pick0 <- names(bothways$model);remove <- c(1:4);pick <- pick0[!pick0%in%pick0[remove]] # pick is a vector of selected exposure variables
linear_0 <- glm(paste('normed_triglyceride~age+sex+RACE+',paste(pick,collapse="+"),sep=""),data=nhanes)
reorder <- matrix(vector(),length(pick),2);reorder[,1] <- pick;reorder[,2] <- summary(linear_0)$coefficients[8:(8+length(pick)-1),1]
reorder <- reorder[order(as.numeric(reorder[,2]),decreasing=TRUE),]
pick_eff <- reorder[,1]
pick_eff_name <- gsub("^.*?\\.","",pick_eff);pick_eff_name # pick_eff_name is a vector of selected exposure variables, ordered by their associations with outcome
```
Correlation of 8 selected environmental factors and outcome triglycerides
```{r,echo=FALSE, fig.align='center'}
exposure_matrix2 <- nhanes[,c(pick_eff,y_name)]
colnames(exposure_matrix2) <- c(pick_eff_name,"TG") # TG is the abbreviation of triglyceride
corr2 <- round(cor(exposure_matrix2),5)
col0 <- colorRampPalette(c("blue","white","red"))
corrplot.mixed(corr2,lower="number",upper="ellipse",outline=TRUE,number.cex=0.6,tl.cex=0.6,cl.cex=0.6,tl.col="black",lower.col="black",upper.col=col0(200),tl.pos="lt")
```
Define global variables for PLSI models
```{r,echo=FALSE}
# outcome character vector: 
y_name
# exposure chacater (all exposures) vector:
exposures
# selected exposure character vector:
exposures_pick <- pick_eff; exposures_pick

# matrix for exposure variables
x <- as.matrix(nhanes[,exposures_pick])
# create dummy variables for confounder 'race'
nhanes <- nhanes %>% mutate(race1=ifelse(race==2,1,0),race2=ifelse(race==3,1,0),
                            race3=ifelse(race==4,1,0),race4=ifelse(race==5,1,0))
# covariate character
covariates <- c('age','sex',paste0('race',1:4))
z <- as.matrix(nhanes[,covariates]) 
y <- nhanes$normed_triglyceride # outcome variable
nhanes$trigl_bin <- ifelse(nhanes$triglyceride>=150, 1, 0)# create binary outcome (triglycerides > 150 milligrams per deciliter of blood as high triglycerides)
y_bin <- nhanes$trigl_bin # binary outcome variable
sum(nhanes$trigl_bin)/nrow(nhanes) # Proportion of high triglyceride

# default weights=NULL in analysis
weights <- NULL
```

#### Part 0.5 Some functions to simplify codes
```{r,include=FALSE}
# formula and parameter setting
formula_continuous <- as.formula(paste('normed_triglyceride~',paste(covariates,collapse="+"),'+',paste(exposures_pick,collapse="+"),sep=""))
formula_continuous_22 <- as.formula(paste('normed_triglyceride~',paste(covariates,collapse="+"),'+',paste(exposures,collapse="+"),sep=""))
formula_logistic <- as.formula(paste('trigl_bin~',paste(covariates,collapse="+"),'+',paste(exposures_pick,collapse="+"),sep=""))
formula_survival <- as.formula(paste('Surv(time,status)~',paste(covariates,collapse="+"),'+',paste(exposures_pick,collapse="+"),sep=""))
formula_longi <- as.formula(paste('yij~',paste(c(covariates,'obs'),collapse="+"),'+',paste(pick_eff,collapse="+"),sep=""))

# get inital value from parametric function
initial.beta <- function(outcome=NULL,par,exposure){
  th0 <- par$coefficients[exposure]/par$coefficients[exposure][1];th0 <- th0[-1]
  return(th0)
}
# PLSI model function, a function used to obtain single index estimates by nlm:
# required arguments:
# 1. outcome: specify type of outcome (mean (normal response), logistic, quantile, survival)
# 2. fun: objective function to minimize to get estimation of unknown single index parameters
# 3. th0: initial estimates of single index parameters, with length p-1, where p is the number of single index parameters. Note that the first estimate is omitted here due to unit length contrain.
# 4. x: a matrix of exposure variables
# 5. z: a matrix of confounders. Note that factors need to be converted into several dummy variables
# optional arguments:
# 1. y is required if outcome is 'mean', 'logistic', 'quantile', 'longitudinal'
# 2. t (survial response) is required if outcome is 'survival'
# 3. d is required if outcome is 'survival'
# 4. weights: a vector of weights
# 5. family is required if outcome is 'mean', 'logistic' or 'survival'
# 6. tau: specifying percentiles of interest. Need to be specified if quantile outcome is used.
plsi <- function(outcome,fun,th0,y=NULL,t=NULL,d=NULL,x,z,weights=NULL,family=NULL,tau=NULL){
  if (outcome=="mean" | outcome=="logistic"){
    # get updated beta using no penalization
    f0 <- nlm(fun,th0,y=y,x=x,z=z,weights=weights,family=family,fx=TRUE,k=5);print("f0 finished") 
    # get final beta with smoothing parameter selection
    f1 <- nlm(fun,f0$estimate,y=y,x=x,z=z,weights=weights,family=family,k=10);print("f1 finished") 
    # get link function and gamma
    b <- fun(f1$estimate,y=y,x=x,z=z,weights=weights,family=family,opt=FALSE) 
  } else if(outcome=="quantile"){
    f0 <- nlm(fun,th0,y=y,x=x,z=z,weights=weights,tau=tau,fx=TRUE,k=5);print("f0 finished") 
    f1 <- nlm(fun,f0$estimate,y=y,x=x,z=z,weights=weights,tau=tau,k=10);print("f1 finished") 
    b <- fun(f1$estimate,y=y,x=x,z=z,weights=weights,tau=tau,opt=FALSE)
  } else if(outcome=="survival"){
    f0 <- nlm(fun,th0,t=t,d=d,x=x,z=z,fx=TRUE,k=5);print("f0 finished")
    f1 <- nlm(fun,f0$estimate,t=t,d=d,x=x,z=z,k=10);print("f1 finished")
    b <- fun(f1$estimate,t=t,d=d,x=x,z=z,opt=FALSE)
  }
  return(b)
}
# PLSI: a function to report parameter estimates from partial-linear single-index models
# required arguments:
# 1. outcome: specify type of outcome (mean (normal response), logistic, quantile, survival)
# 2. b: PLSI model object
# 3. exposure: a vector of exposure variables to form single index
# 4. covariate: a character vector of covariates (partially linear terms)
# optional arguments:
# 1. out22 is required in sensitivity analysis for 22 exposures
plsi_output <- function(outcome,b,out22=NULL,exposure,covariate){
  if (outcome=="longitudinal"){
    results <- data.frame(Name=c(exposure,c("Intercept",covariate)),Estimates=c(b$beta.f,b$model$gam$coefficients[c('(Intercept)',covariate)]))
  } else if (outcome=="survival"){
    results <- data.frame(Name=c(exposure,covariate),Estimates=c(b$beta,b$coefficients[covariate]))
  } else {
    results <- data.frame(Name=c(exposure,c("Intercept",covariate)),Estimates=c(b$beta,b$coefficients[c('(Intercept)',covariate)]))
  }
  return(results)
}
# new dataset for prediction to plot PLSI model link function 
# required arguments:
# 1. outcome: specify type of outcome (mean (normal response), logistic, quantile, survival)
# 2. b: PLSI model object
# 3. othervalue: specify values of covariates
# 4. covariate: a character vector of covariates (partially linear terms)
sindex_plot_preddata <- function(outcome,b,othervalue,covariate){
  if (outcome=="longitudinal"){
    sindex_pred <- as.data.frame(cbind(seq(min(b$model$gam$model$u),max(b$model$gam$model$u),length.out=200),matrix(othervalue,200,7)))
    colnames(sindex_pred) <- c("u",covariate)
  } else{
    sindex_pred <- as.data.frame(cbind(seq(min(b$model$a),max(b$model$a),length.out=200),matrix(othervalue,200,6)))
    colnames(sindex_pred) <- c("a",covariate)
  }
  return(sindex_pred)
}
# predicted value used to plot PLSI model link function (default is 200 single index points)
# required arguments:
# 1. b: PLSI model object
# 2. outcome: specify type of outcome (mean (normal response), logistic, quantile, survival)
# 3. covariate: a character vector of covariates (partially linear terms)
pred_sindex <- function(outcome=NULL,b,covariate){
  if (outcome=="longitudinal"){
    index <- as.data.frame(cbind(seq(min(b$model$gam$model$u),max(b$model$gam$model$u),length.out=200),matrix(100,200,7)))
    colnames(index) <- c("u",covariate)
    gindex <- predict(b$model$gam,index,type="terms",exclude=covariate)
  } else {
    index <- as.data.frame(cbind(seq(min(b$model$a),max(b$model$a),length.out=200),matrix(0,200,6)))
    colnames(index) <- c("a",covariate)
    gindex <- predict(b,index,type="terms",exclude=covariate)
  }
  return(gindex)
}
# bootstrap for CIs
# required arguments:
# 1. outcome: specify type of outcome (mean (normal response), logistic, quantile, survival)
# 2. fun: objective function to minimize to get estiamates of single index parameters
# 3. B: the number of bootstrap to perform
# 4. exposure: a character vector of exposures
# 5. covariate: a character vector of covariates
# 6. formula: formulas for parametric models
# 7. othervalue: specify values of covariates for prediction
# 8. data: original dataset
# 9. b: PLSI model object
# optional arguments:
# 1. y_name is required if outcome is "logistic"
# 2. tau is required if outcome is "quantile", specifying percentiles of interest
# 3. family is required if outcome is 'mean', 'logistic' or 'survival'
# 4. weights: a vector of weights
# 5. random is required if outcome is 'longitudinal': random component, refer to 'gamm' function
# 6. correlation is required if outcome is 'longitudinal': specify correlation matrix, refer to 'lme' function
bootstrap <- function(outcome,fun,B,exposure,covariate,formula,othervalue,data,b,y_name=NULL,tau=NULL,family=NULL,weights=NULL,random=NULL,correlation=NULL){
  P <- length((as.character(formula)[[3]] %>% strsplit(.,split='+',fixed=TRUE))[[1]])+1 # total number of unknown parameters
  if ((length(exposure)+length(covariate)+1)!=P) {stop('exposure and covariate do not agree with formula')}
  
  plsi_est <- matrix(NA,B,P)
  par_quantile_est <- matrix(NA,B,P)
  par_est <- matrix(NA,B,length(exposure))
  score_est_se <- matrix(NA,B,200)
  sindex_pred <- sindex_plot_preddata(outcome,b,othervalue,covariate)
  gindex <- as.vector(pred_sindex(outcome,b,covariate))
  for (i in 1:B){
    set.seed(i)
    boot.sample <- data[sample(nrow(data),nrow(data),replace=TRUE),]
    if (outcome=="mean" | outcome=="logistic"){
      par_boot <- glm(formula=formula,weights=weights,family=family,data=boot.sample)
      par_est[i,] <- par_boot$coefficients[exposure]/sqrt(sum(par_boot$coefficients[exposure]^2))
      th0_boot <- par_boot$coefficients[exposure]/(par_boot$coefficients[exposure][1]);th0_boot <- th0_boot[-1]
      y_boot <- boot.sample[,y_name];x_boot <- as.matrix(boot.sample[,exposure]);z_boot <- as.matrix(boot.sample[,covariate])
      f0_boot <- nlm(fun,th0_boot,y=y_boot,x=x_boot,z=z_boot,weights=weights,family=family,fx=TRUE,k=5);print("f0 finished")
      f1_boot <- nlm(fun,f0_boot$estimate,y=y_boot,x=x_boot,z=z_boot,weights=weights,family=family,k=10);print("f1 finished")
      b_boot <- fun(f1_boot$estimate,y=y_boot,x=x_boot,z=z_boot,weights=weights,family=family,opt=FALSE)
      plsi_est[i,1:length(exposure)] <- b_boot$beta;plsi_est[i,(length(exposure)+1):P] <- b_boot$coefficients[c('(Intercept)',covariate)]
      score_est_se[i,] <- predict(b_boot,sindex_pred,type="terms",exclude=covariate)
    } else if (outcome=="quantile"){
      par_boot <- rq(formula=formula,weights=weights,tau=0.25,data=boot.sample)
      par_quantile_est[i,] <- c(par_boot$coefficients[exposure],par_boot$coefficients[c('(Intercept)',covariate)])
      par_est[i,] <- par_boot$coefficients[exposure]/sqrt(sum(par_boot$coefficients[exposure]^2))
      th0_boot <- par_boot$coefficients[exposure]/(par_boot$coefficients[exposure][1]);th0_boot <- th0_boot[-1]
      y_boot <- boot.sample[,y_name];x_boot <- as.matrix(boot.sample[,exposure]);z_boot <- as.matrix(boot.sample[,covariate])
      f0_boot <- nlm(fun,th0_boot,y=y_boot,x=x_boot,z=z_boot,weights=weights,tau=tau,fx=TRUE,k=5);print("f0 finished")
      f1_boot <- nlm(fun,f0_boot$estimate,y=y_boot,x=x_boot,z=z_boot,weights=weights,tau=tau,k=10);print("f1 finished")
      b_boot <- fun(f1_boot$estimate,y=y_boot,x=x_boot,z=z_boot,weights=weights,tau=tau,opt=FALSE)
      plsi_est[i,1:length(exposure)] <- b_boot$beta;plsi_est[i,(length(exposure)+1):ncol(plsi_est)] <- b_boot$coefficients[c('(Intercept)',covariate)]
      score_est_se[i,] <- predict(b_boot,sindex_pred,type="terms",exclude=covariate)
    } else if (outcome=="survival"){
      par_boot <- coxph(formula=formula,data=boot.sample)
      par_est[i,] <- par_boot$coefficients[exposure]/sqrt(sum(par_boot$coefficients[exposure]^2))
      th0_boot <- par_boot$coefficients[exposure]/(par_boot$coefficients[exposure][1]);th0_boot <- th0_boot[-1]
      t_boot <- boot.sample$time;d_boot <- boot.sample$status;x_boot <- as.matrix(boot.sample[,exposure]);z_boot <- as.matrix(boot.sample[,covariate])
      f0_boot <- nlm(fun,th0_boot,t=t_boot,d=d_boot,x=x_boot,z=z_boot,fx=TRUE,k=5);print("f0 finished")
      f1_boot <- nlm(fun,f0_boot$estimate,t=t_boot,d=d_boot,x=x_boot,z=z_boot,k=10);print("f1 finished")
      b_boot <- fun(f1_boot$estimate,t=t_boot,d=d_boot,x=x_boot,z=z_boot,opt=FALSE)
      plsi_est[i,1:length(exposure)] <- b_boot$beta;plsi_est[i,(length(exposure)+1):ncol(plsi_est)] <- c(NA,b_boot$coefficients[covariate])
      score_est_se[i,] <- predict(b_boot,sindex_pred,type="terms",exclude=covariate)
    } else if (outcome=="longitudinal"){
      par_boot <- lme(formula,random=random,correlation=correlation,data=boot.sample)
      par_est[i,] <- par_boot$coefficients$fixed[exposure]/sqrt(sum(par_boot$coefficients$fixed[exposure]^2))
      b_boot <- try(lsim(x=exposure,z=covariate,y='yij',id='id',random=random,correlation=correlation,data=boot.sample))
      if(isTRUE(class(b_boot)=="try-error")){
        plsi_est[i,1:length(exposure)] <- rep(NA,length(exposure));plsi_est[i,(length(exposure)+1):ncol(plsi_est)] <- rep(NA,(length(covariate)+1));score_est_se[i,] <- rep(NA,200)
      }else{
        plsi_est[i,1:length(exposure)] <- b_boot$beta.f
        plsi_est[i,(length(exposure)+1):ncol(plsi_est)] <- b_boot$model$gam$coefficients[c('(Intercept)',covariate)]
        colnames(sindex_pred) <- c("u",covariate)
        score_est_se[i,] <- predict(b_boot$model$gam,sindex_pred,type="terms",exclude=covariate)
      }
    }
    print(i)
  }
  for (i in 1:B){
    if (score_est_se[i,200] > gindex[200]+5*sd(score_est_se[,200],na.rm=TRUE)) {score_est_se[i,] <- rep(NA,200)}
  }
  if (outcome=="quantile"){
    return(list(plsi_est=plsi_est,par_quantile_est=par_quantile_est,par_est=par_est,score_est_se=score_est_se,index=sindex_pred[,1]))
  } else {
    return(list(plsi_est=plsi_est,par_est=par_est,score_est_se=score_est_se,index=sindex_pred[,1]))
  }
}
# PLSI link function plot
# required arguments:
# 1. outcome: specify type of outcome (mean (normal response), logistic, quantile, survival)
# 2. b: PLSI model object
# 3. boot: bootstrap object
# 4. covariate: a character vector of covariates
# optional arguments:
# 1. z is required if outcome is "mean"
# 2. quad is required if simulated link function is quadratic
plsi_plot <- function(outcome,b,boot,covariate,exposure,z=NULL,quad=NULL){
  if (outcome=="longitudinal"){
    linkplot <- data.frame(index=boot$index,gindex=as.vector(pred_sindex(outcome="longitudinal",b,covariate))+b$model$gam$coefficients['(Intercept)'],lower=apply(boot$score_est_se+boot$plsi_est[,length(exposure)+1],2,quantile,probs=c(0.025),na.rm=TRUE),upper=apply(boot$score_est_se+boot$plsi_est[,length(exposure)+1],2,quantile,probs=c(0.975),na.rm=TRUE),se=apply(boot$score_est_se+boot$plsi_est[,length(exposure)+1],2,sd,na.rm=TRUE))
    plot(linkplot$index,linkplot$gindex,type="l",lwd=1,col=2,xlab="Index",ylab="g(index)",xaxt='n')
    axis(side=1,at=b$model$gam$model$u,labels=FALSE)
    if (is.null(quad)){
      x0=c(-3,0,5);y0=c(-3,0,5);lines(x0,y0)
    } else {
      x0=runif(300,-3,5);y0=x0^2;smoothingSpline=smooth.spline(x0,y0,spar=0.01);lines(smoothingSpline)
    }
  } else if (outcome=="survival"){
    linkplot <- data.frame(index=boot$index,gindex=as.vector(pred_sindex(outcome,b,covariate)),lower=apply(boot$score_est_se,2,quantile,probs=c(0.025),na.rm=TRUE),upper=apply(boot$score_est_se,2,quantile,probs=c(0.975),na.rm=TRUE),se=apply(boot$score_est_se,2,sd,na.rm=TRUE))
    linkplot <- data.frame(rbind(linkplot,c(0,0,0,0,0)));linkplot <- linkplot[order(linkplot$index),]
    plot(linkplot$index,linkplot$gindex,type="l",lwd=1,col=2,xlab="Index",ylab="g(index)",xaxt='n')
    axis(side=1,at=b$model$a,labels=FALSE)
    abline(h=0,lty=3);abline(v=0,lty=3)
    if (is.null(quad)){
      x0=c(-3,0,5);y0=c(-3,0,5);lines(x0,y0)
    } else {
      x0=runif(300,-3,5);y0=x0^2;smoothingSpline=smooth.spline(x0,y0,spar=0.01);lines(smoothingSpline)
    }
  } else {
    linkplot <- data.frame(index=boot$index,gindex=as.vector(pred_sindex(outcome,b,covariate))+b$coefficients['(Intercept)'],lower=apply(boot$score_est_se+boot$plsi_est[,length(exposure)+1],2,quantile,probs=c(0.025),na.rm=TRUE),upper=apply(boot$score_est_se+boot$plsi_est[,length(exposure)+1],2,quantile,probs=c(0.975),na.rm=TRUE),se=apply(boot$score_est_se+boot$plsi_est[,length(exposure)+1],2,sd,na.rm=TRUE))
    if (outcome=="mean"){
      plot(b$model$a,(as.matrix(b$y)-z%*%as.matrix(b$coefficients[covariate])),xlab="Index",ylab="g(index)") # plot the observed values
      lines(linkplot$index,linkplot$gindex,lwd=1,col=2) # plot predicted link function
    } else if (outcome=="quantile"){
      plot(linkplot$index,linkplot$gindex,type="l",lwd=1,col=2,xlab="Index",ylab="g(index)",xlim=c(-2,4),ylim=c(-2,3),xaxt='n')
      axis(side=1,at=b$model$a,labels=FALSE)
    } else if (outcome=="logistic"){
      plot(linkplot$index,linkplot$gindex,type="l",lwd=1,col=2,xlab="Index",ylab="g(index)",xaxt='n')
      axis(side=1,at=b$model$a,labels=FALSE)
    }
  }
  lines(linkplot$index,linkplot$gindex+qnorm(0.025)*linkplot$se,lwd=1,lty=2,col=2) # lower bound of 95% CI
  lines(linkplot$index,linkplot$gindex+qnorm(0.975)*linkplot$se,lwd=1,lty=2,col=2) # upper bound of 95% CI
  # lines(linkplot$index,linkplot$lower,lwd=1,lty=2,col=2) # lower bound of 95% CI
  # lines(linkplot$index,linkplot$upper,lwd=1,lty=2,col=2) # upper bound of 95% CI
}
```


#### Part 1.1 Continuous outcome: mean regression
PLSI linear regression: function definition (family="gaussian")
```{r, include=FALSE}
si <- function(theta,y,x,z,weights,family,opt=TRUE,k=10,fx=FALSE) {
  beta <- c(1,theta)
  kk <- sqrt(sum(beta^2))
  beta <- beta/kk # normed coefficients
  a <- x%*%beta # calculate single index
  if (is.null(z)) { # get the fomula and dataset for gam call
    dat <- as.data.frame(cbind(y,a));colnames(dat) <- c("y","a")
    formula.t <- as.formula(paste('y~s(a,fx=',fx,',k=',k,')'))
  } else {
    dat <- as.data.frame(cbind(y,a,z));colnames(dat) <- c("y","a",colnames(z))
    formula.t <- as.formula(paste('y~s(a,fx=',fx,',k=',k,')+',paste(colnames(z),collapse = '+')))
  }
  b <- gam(formula.t,data=dat,family=family,weights=weights,method="ML")
  if (opt) return(b$gcv.ubre) else {
    b$beta <- beta
    return(b)
  }
}
```
Mutivariable linear regression
```{r,echo=FALSE}
linear_m <- glm(formula_continuous,family="gaussian",data=nhanes)
summary(linear_m)
```
PLSI linear regression
```{r,echo=FALSE}
th0 <- initial.beta(outcome="mean",linear_m,exposure=exposures_pick) # get intial beta from parametric model
b_linear <- plsi(outcome="mean",fun=si,th0=th0,y=y,x=x,z=z,family="gaussian")
plsi_output(outcome="mean",b_linear,exposure=exposures_pick,covariate=covariates)
```
Bootstrap for CIs
```{r,echo=TRUE}
bootstrap_linear=bootstrap(outcome="mean",y_name=y_name,exposure=exposures_pick,covariate=covariates, fun=si,B=500,formula=formula_continuous,family="gaussian",b=b_linear,othervalue=0,data=nhanes)
```
PLSI linear regression: link function plot
```{r,echo=FALSE}
plsi_plot(outcome="mean",b=b_linear,boot=bootstrap_linear,exposure=exposures_pick,covariate=covariates,z=z)
```


#### Part 1.2 Continuous outcome: quantile regression (QR)
PLSI quantile regression: function definition
```{r, include=FALSE}
si_quantile <- function(theta,y,x,z,tau,weights,opt=TRUE,k=10,fx=FALSE) {
  beta <- c(1,theta)
  kk <- sqrt(sum(beta^2))
  beta <- beta/kk 
  a <- x%*%beta
  if (is.null(z)) {
    dat <- as.data.frame(cbind(y,a));colnames(dat) <- c("y","a")
    formula.t <- as.formula(paste('y~s(a,fx=',fx,',k=',k,')'))
  } else {
    dat <- as.data.frame(cbind(y,a,z));colnames(dat) <- c("y","a",colnames(z))
    formula.t <- as.formula(paste('y~s(a,fx=',fx,',k=',k,')+',paste(colnames(z),collapse = '+')))
  }
  q <- qgam(formula.t,data=dat,qu=tau,argGam=list(weights=weights))
  if (opt) return(q$gcv.ubre) else {
    q$beta <- beta 
    return(q)
  }
}
```

##### 25th percentile
QR at 25th percentile
```{r,echo=FALSE}
rq_25 <- rq(formula_continuous,tau=0.25,data=nhanes)
summary(rq_25)
```
PLSI QR at 25th percentile
```{r,echo=FALSE}
th0 <- initial.beta(outcome="quantile",rq_25,exposure=exposures_pick) # get intial beta from parametric model
b_quantile_25 <- plsi(outcome="quantile",fun=si_quantile,th0=th0,y=y,x=x,z=z,tau=0.25)
plsi_output(outcome="quantile",b_quantile_25,exposure=exposures_pick,covariate=covariates)
```
Bootstrap for CIs
```{r,echo=TRUE}
bootstrap_quantile_25=bootstrap(outcome="quantile",y_name=y_name,exposure=exposures_pick,covariate=covariates,fun=si_quantile,B=500,tau=0.25,formula=formula_continuous,b=b_quantile_25,othervalue=0,data=nhanes)
```
PLSI QR: link function plot at 25th percentile
```{r,echo=FALSE}
plsi_plot(outcome="quantile",b=b_quantile_25,boot=bootstrap_quantile_25,exposure=exposures_pick,covariate=covariates)
```

##### 50th percentile
QR at 50th percentile
```{r,echo=FALSE}
rq_50 <- rq(formula_continuous,tau=0.50,data=nhanes)
summary(rq_50)
```
PLSI QR at 50th percentile
```{r,echo=FALSE}
th0 <- initial.beta(outcome="quantile",rq_50,exposure=exposures_pick) # get intial beta from parametric model
b_quantile_50 <- plsi(outcome="quantile",fun=si_quantile,th0=th0,y=y,x=x,z=z,tau=0.50)
plsi_output(outcome="quantile",b_quantile_50,exposure=exposures_pick,covariate=covariates)
```
Bootstrap for CIs
```{r,echo=TRUE}
bootstrap_quantile_50=bootstrap(outcome="quantile",y_name=y_name,exposure=exposures_pick,covariate=covariates,fun=si_quantile,B=500,tau=0.50,formula=formula_continuous,b=b_quantile_50,othervalue=0,data=nhanes)
```
PLSI QR: link function plot at 50th percentile
```{r,echo=FALSE}
plsi_plot(outcome="quantile",b=b_quantile_50,boot=bootstrap_quantile_50,exposure=exposures_pick,covariate=covariates)
```

##### 75th percentile
QR at 75th percentile
```{r,echo=FALSE}
rq_75 <- rq(formula_continuous,tau=0.75,data=nhanes)
summary(rq_75)
```
PLSI QR at 75th percentile
```{r,echo=FALSE}
th0 <- initial.beta(outcome="quantile",rq_75,exposure=exposures_pick) # get intial beta from parametric model
b_quantile_75 <- plsi(outcome="quantile",fun=si_quantile,th0=th0,y=y,x=x,z=z,tau=0.75)
plsi_output(outcome="quantile",b_quantile_75,exposure=exposures_pick,covariate=covariates)
```
Bootstrap for CIs
```{r,echo=TRUE}
bootstrap_quantile_75=bootstrap(outcome="quantile",y_name=y_name,exposure=exposures_pick,covariate=covariates,fun=si_quantile,B=500,tau=0.75,formula=formula_continuous,b=b_quantile_75,othervalue=0,data=nhanes)
```
PLSI QR: link function plot at 75th percentile
```{r,echo=FALSE}
plsi_plot(outcome="quantile",b=b_quantile_75,boot=bootstrap_quantile_75,exposure=exposures_pick,covariate=covariates)
```


#### Part 2 Categorical outcome (binary: logistic regression)
PLSI logitstic regression function definition: ('si' function with family="binomial")

Mutivariable logistic regression
```{r,echo=FALSE}
logistic_m <- glm(formula_logistic,family="binomial",data=nhanes)
summary(logistic_m)
```
PLSI logistic regression
```{r,echo=FALSE}
th0 <- initial.beta(outcome="logistic",logistic_m, exposure = exposures_pick) # get intial beta from parametric model
b_logistic <- plsi(outcome="logistic",fun=si,th0=th0,y=y_bin,x=x,z=z,family="binomial")
plsi_output(outcome="logistic",b_logistic, exposure = exposures_pick, covariate = covariates)
```
Bootstrap for CIs
```{r,echo=TRUE}
bootstrap_logistic=bootstrap(outcome="logistic",y_name='trigl_bin',exposure=exposures_pick,covariate=covariates,fun=si,B=500,formula=formula_logistic,family="binomial",b=b_logistic,othervalue=0,data=nhanes)
```
PLSI logistic regression: link function plot
```{r,echo=FALSE}
plsi_plot(outcome="logistic",b=b_logistic,boot=bootstrap_logistic,exposure=exposures_pick,covariate=covariates)
```


#### Part 3 Time-to-event outcome: PH model
PLSI PH model: function definition
```{r,include=FALSE}
si_surv <- function(theta,t,d,x,z,opt=TRUE,k=10,fx=FALSE) {
  beta <- c(1,theta)
  kk <- sqrt(sum(beta^2))
  beta <- beta/kk
  a <- x%*%beta
  if (is.null(z)) {
    dat <- as.data.frame(cbind(t,d,a));colnames(dat) <- c("t","d","a")
    formula.t <- as.formula(paste('t~s(a,fx=',fx,',k=',k,',pc=0)'))
  } else {
    dat <- as.data.frame(cbind(t,d,a,z));colnames(dat) <- c("t","d","a",colnames(z))
    formula.t <- as.formula(paste('t~s(a,fx=',fx,',k=',k,',pc=0)+',paste(colnames(z),collapse = '+')))
  }
  b <- gam(formula.t,family=cox.ph,weights=d,method="REML",data=dat)
  if (opt) return(b$gcv.ubre) else {
    b$beta <- beta
    return(b)
  }
}
```
Scenario 1: identity link function

Time-to-event dataset generation: identity link function
```{r,include=FALSE}
set.seed(40)
n <- nrow(nhanes)
beta0 <- sign(b_linear$beta)*rank(abs(b_linear$beta))/sqrt(sum(rank(abs(b_linear$beta))^2))
gamma0 <- b_linear$coefficients[2:(ncol(z)+1)]
X0 <- nhanes[,exposures_pick]
Z0 <- nhanes[,covariates]
true.curve <- function(x) x
t <- c(-log(runif(n))/exp(true.curve(as.matrix(X0)%*%beta0)+as.matrix(Z0)%*%gamma0))
cen.c <- rexp(n, rate=0.2)
status <- ifelse(t<=cen.c,1,0)
time <- ifelse(status==1,t,cen.c)
surv_nhanes_lin <- data.frame(time=time,status=status,X0,Z0)
```
Cox PH model
```{r,echo=FALSE}
cox_linear <- coxph(formula_survival,data=surv_nhanes_lin)
summary(cox_linear)
```
PLSI PH model
```{r,echo=FALSE}
t <- surv_nhanes_lin$time
d <- surv_nhanes_lin$status
th0 <- initial.beta(outcome="survival",cox_linear,exposure=exposures_pick)
b_surlin <- plsi(outcome="survival",fun=si_surv,th0=th0,t=t,d=d,x=x,z=z)
plsi_output(outcome="survival",b_surlin,exposure=exposures_pick,covariate=covariates)
```
Bootstrap for CIs
```{r,echo=TRUE}
bootstrap_surlin=bootstrap(outcome="survival",exposure=exposures_pick,covariate=covariates,fun=si_surv,B=500,formula=formula_survival,b=b_surlin,othervalue=0,data=surv_nhanes_lin)
```
PLSI PH model: identity link function plot
```{r,echo=FALSE}
plsi_plot(outcome="survival",b=b_surlin,boot=bootstrap_surlin,exposure=exposures_pick,covariate=covariates)
```

Scenario 2: quadratic link function

Time-to-event dataset generation: quadratic link function
```{r,include=FALSE}
set.seed(74)
true.curve <- function(x) x^2
t <- (-log(runif(n))/exp(true.curve(as.matrix(X0)%*%beta0)-2+as.matrix(Z0)%*%gamma0))
cen.c <- rexp(n, rate=0.2)
status <- ifelse(t<=cen.c,1,0)
time <- ifelse(status==1,t,cen.c)
surv_nhanes_quad <- data.frame(time=time,status=status,X0,Z0)
```
Cox PH model
```{r,echo=FALSE}
cox_quad <- coxph(formula_survival,data=surv_nhanes_quad)
summary(cox_quad)
```
PLSI PH model
```{r,echo=FALSE}
t <- surv_nhanes_quad$time
d <- surv_nhanes_quad$status
th0 <- initial.beta(outcome="survival",cox_quad,exposure=exposures_pick)
b_surquad <- plsi(outcome="survival",fun=si_surv,th0=th0,t=t,d=d,x=x,z=z)
plsi_output(outcome="survival",b_surquad,exposure=exposures_pick,covariate=covariates)
```
Bootstrap for CIs
```{r,echo=TRUE}
bootstrap_surquad=bootstrap(outcome="survival",exposure=exposures_pick,covariate=covariates,fun=si_surv,B=500,formula=formula_survival,b=b_surquad,othervalue=0,data=surv_nhanes_quad)
```
PLSI PH model: quadratic link function plot
```{r,echo=FALSE}
plsi_plot(outcome="survival",b=b_surquad,boot=bootstrap_surquad,quad=1,exposure=exposures_pick,covariate=covariates)
```
Interaction plot
```{r,echo=TRUE,warning=FALSE}
est_beta=out$Estimates[1:8]
median=as.data.frame(t(apply(X0, 2, median)))
x_mat=median[rep(seq_len(nrow(median)), each = 200), ]
gindex_boot=as.data.frame(matrix(NA,200,50))

plotinteraction <- function(p,x1,x2,m){
  x_mat[,x1]=rep(quantile(X0[,x1], probs=p),200)
  x_mat[,x2]=seq(-2,2,length.out=200)
  a=as.matrix(x_mat)%*%as.matrix(est_beta)
  sindex_pred <- as.data.frame(cbind(a,matrix(0,200,6)));colnames(sindex_pred) <- c("a",covariates)
  for (i in 1:500){
    set.seed(i)
    surv_nhanes_quad_sample <- surv_nhanes_quad[sample(nrow(surv_nhanes_quad),nrow(surv_nhanes_quad),replace=TRUE),]
    cox_quad_sample <- coxph(formula_survival,data=surv_nhanes_quad_sample)
    th0_sample <- initial.beta(outcome="survival",cox_quad_sample,exposure=exposures_pick)
    t_sample=surv_nhanes_quad_sample$time;d_sample=surv_nhanes_quad_sample$status;
    x_sample=as.matrix(surv_nhanes_quad_sample[,exposures_pick]);z_sample=as.matrix(surv_nhanes_quad_sample[,covariates])
    b_surquad_sample  <- plsi(outcome="survival",fun=si_surv,th0=th0_sample,t=t_sample,d=d_sample,x=x_sample,z=z_sample)
    gindex_sample <- predict(b_surquad_sample,sindex_pred,type="terms",exclude=covariates)
    gindex_boot[,i]=gindex_sample
  }
  gindex_sd=apply(gindex_boot,1,sd)
  gindex <- predict(b_surquad,sindex_pred,type="terms",exclude=covariates)
  plotd=data.frame(xx=seq(-2,2,length.out=200),yy=gindex[,1],lower=gindex[,1]+qnorm(0.025)*gindex_sd,upper=gindex[,1]+qnorm(0.975)*gindex_sd)
  plot(plotd$xx,plotd$yy,type="l",lwd=1,col=2,xlab="a.Tocopherol",ylab="g(index)",main=m)
  lines(plotd$xx,plotd$lower,lwd=1,lty=2,col=2);lines(plotd$xx,plotd$upper,lwd=1,lty=2,col=2)
}
par(mfrow=c(3,1))
plotinteraction(p=0.1,x1="normed_a1.trans.b.carotene",x2="normed_a7.a.Tocopherol",m="trans.b.carotene at 10% percentile")
plotinteraction(p=0.5,x1="normed_a1.trans.b.carotene",x2="normed_a7.a.Tocopherol",m="trans.b.carotene at 50% percentile")
plotinteraction(p=0.9,x1="normed_a1.trans.b.carotene",x2="normed_a7.a.Tocopherol",m="trans.b.carotene at 90% percentile")
```

Scenario 3: cubic+quadratic+linear link function
Time-to-event dataset generation: combined link function
```{r,include=FALSE}
set.seed(713)
true.curve <- function(x) 0.2*x^3-1*x^2+3*x
t <- (-log(runif(n))/exp(true.curve(as.matrix(X0)%*%beta0)-3+as.matrix(Z0)%*%gamma0))
cen.c <- rexp(n, rate=0.2)
status <- ifelse(t<=cen.c,1,0)
time <- ifelse(status==1,t,cen.c)
surv_nhanes_cub <- data.frame(time=time,status=status,X0,Z0)
# surv_nhanes_cub$surv=with(surv_nhanes_cub,Surv(time,status==1))
# km.as.one <- survfit(surv ~ 1, data = surv_nhanes_cub, conf.type = "log-log")
# plot(km.as.one)
# 
# x0=runif(300,-2,2);y0=0.2*x0^3-1*x0^2+3*x0
# plot(x0,y0,xlab="Index",ylab="g(index)")
# smoothingSpline=smooth.spline(x0,y0,spar=0.01);lines(smoothingSpline,lwd=1,col=2)
```
Cox PH model
```{r,echo=FALSE}
cox_cub <- coxph(formula_survival,data=surv_nhanes_cub)
summary(cox_cub)
```
PLSI PH model
```{r,echo=FALSE}
t <- surv_nhanes_cub$time
d <- surv_nhanes_cub$status
th0 <- initial.beta(outcome="survival",cox_cub,exposure=exposures_pick)
b_surcub <- plsi(outcome="survival",fun=si_surv,th0=th0,t=t,d=d,x=x,z=z)
plsi_output(outcome="survival",b_surcub,exposure=exposures_pick,covariate=covariates)
```
Bootstrap for CIs
```{r,echo=TRUE}
bootstrap_surcub=bootstrap(outcome="survival",exposure=exposures_pick,covariate=covariates,fun=si_surv,B=500,formula=formula_survival,b=b_surcub,othervalue=0,data=surv_nhanes_cub)

linkplot <- data.frame(index=bootstrap_surcub$index,gindex=as.vector(pred_sindex(outcome="survival",b=b_surcub,covariate=covariates)),se=apply(bootstrap_surcub$score_est_se,2,sd,na.rm=TRUE))
linkplot <- data.frame(rbind(linkplot,c(0,0,0,0,0)));linkplot <- linkplot[order(linkplot$index),]
plot(linkplot$index,linkplot$gindex,type="l",lwd=1,col=2,xlab="Index",ylab="g(index)",xaxt='n')
axis(side=1,at=b_surcub$model$a,labels=FALSE)
x0=runif(300,-2,5);y0=0.2*x0^3-1*x0^2+3*x0;smoothingSpline=smooth.spline(x0,y0,spar=0.01);lines(smoothingSpline)
lines(linkplot$index,linkplot$gindex+qnorm(0.025)*linkplot$se,lwd=1,lty=2,col=2) # lower bound of 95% CI
lines(linkplot$index,linkplot$gindex+qnorm(0.975)*linkplot$se,lwd=1,lty=2,col=2) # upper bound of 95% CI
```


#### Part 4 Longitudinal outcome
PLSI mixed-effects model: function definition
```{r, include=FALSE}
g.function <- function(..., gam, vm.inv, k) {
  tmp <- cbind(...)
  n <- ncol(tmp)
  u <- tmp[,1:(n/2)]%*%tmp[1,(n/2+1):n]
  new.data <- data.frame(u = u)
  basis.name <- c('(Intercept)',paste0('s(u).',1:(k-1)))
  coef.name <- names(gam$coefficients)
  z <- coef.name[!coef.name %in% basis.name]
  if (!is.null(z)) {new.data[,z] <- 0}
  return((vm.inv %*% predict(gam,new.data,type = 'terms')[,'s(u)']) %>% as.numeric(.))
}

### lsim, main function to perform longitudinal single index model
### required arguments
# x: a vector of characters specifying which columns in data to form single index
# y: a character specifying outcome variable
# id: a character specifying which column in data correspond to ID variable
# random: specify random component, refer to 'gamm' function
# k: number of basis functions for estimation of link function
### optional arguments
# z: a vector of characters specifying which columns in data to be partially linear terms (covariates)
# correlation: specify correlation matrix, refer to 'lme' function

lsim <- function(x, y, z = NULL, id, data, random, correlation = NULL, weights = NULL, k=5, maxit = 20,eps=0.001,eps.1 = 0.1, beta.init = NULL, trace = TRUE, na.action = na.omit) {
  # data preparation
  p <- length(x)
  N <- nrow(data)
  colnames(data)[which(colnames(data) == y)] <- 'y'
  #colnames(data)[which(colnames(data) == id)] <- 'id'
  if (!is.null(weights)) {
    colnames(data)[which(colnames(data) == weights)] <- 'weights'
  }
  x_dat <- data[,x]# dataset of exposures in the single index
  if (is.null(z)) { z_dat <- NULL } else {z_dat <- data[,z]}# covariates outside single index
  # initialize parameter in the single index
  if (is.null(beta.init)) {
    beta.init <- coef(lm(paste('y~', paste(c(x,z),collapse = "+")),data=data))[x]
    beta.init <- beta.init*sign(beta.init)[1]/sqrt(sum(beta.init^2))
  } else {
    beta.init <- beta.init
  }
  # empty vector and matrix to store loglikelihood and updated parameter
  loglik <- rep(NA,maxit)
  beta.trace <- matrix(NA, nrow = maxit + 1, ncol = p)
  
  beta.trace[1,] <- beta.init
  
  for (i in 1:maxit) {
    #print(c(i,beta.trace[i,])) ###########
    data$u <- as.matrix(x_dat) %*% beta.trace[i,]
    #model formula
    if (is.null(z)) {
      formula.t <- as.formula(paste('y ~ s(u,fx=',TRUE,',k=',k,')'))
    } else {
      formula.t <- as.formula(paste('y ~ s(u,fx=',TRUE,',k=',k,') +',paste(z,collapse = '+')))
    }
    #fit additive mixed model
    if (!is.null(weights)) {
      tmp_lme <- gamm(formula.t, family=gaussian, weights=varFunc(~weights), 
                      random=random,data=data,correlation = correlation, # random component and structure
                      method="ML",na.action = na.action)
    } else {
      tmp_lme <- gamm(formula.t, family=gaussian, weights=NULL, 
                      random=random,data=data,correlation = correlation, # random component and structure
                      method="ML",na.action = na.action)               
    }
    # random effect   
    rameff <- tmp_lme$lme$fitted[,2]-tmp_lme$lme$fitted[,1]
    # covariate matrix for z and get fixed effect of z
    if (is.null(z)) {
      z.coef <- fixed.effects(tmp_lme$lme)
      names(z.coef) <- substr(names(z.coef),start = 2, stop = nchar(names(z.coef)))
      fixed.z <- z.coef['(Intercept)']} 
    else { 
      covariate_model_matrix <- model.matrix(lm(as.formula(paste('y ~',paste(z,collapse = '+'))), data = data))
      # coef for fixed covariates
      z.coef <- fixed.effects(tmp_lme$lme)
      names(z.coef) <- substr(names(z.coef),start = 2, stop = nchar(names(z.coef)))
      z.coef <- z.coef[c('(Intercept)',z)]
      # fixed covariate effect
      fixed.z <- covariate_model_matrix%*%z.coef
    }
    # marginal covariance
    marginal_v <- lapply(unique(data[,id]),function(x) {getVarCov(tmp_lme$lme,individuals = x,type = 'marginal')[[1]]})
    V <- bdiag(marginal_v)
    vm <- chol(V)
    vm.inv <- solve(t(vm)) %>% as.matrix()
    # minimize beta
    e_tmp <- data[,'y'] - rameff - fixed.z # residual
    e_tmp <- as.vector(vm.inv%*%e_tmp) # transformed residual
    X <- as.matrix(x_dat)
    data1 <- cbind(X,e_tmp) %>% as.data.frame(.)
    colnames(data1) <- c(x,'e_tmp')
    beta.name <- paste0('beta',1:length(x))
    formula.nls <- as.formula(paste('e_tmp ~ g.function(',paste(c(x,beta.name),collapse = ','),',gam = tmp_lme$gam, vm.inv = vm.inv, k = k)'))
    ### nonliner least square
    m <- nls (formula.nls,
              start = as.list(beta.trace[i,]) %>% structure(names = beta.name),
              data = data1,
              control = list(maxiter = maxit))
    # standardization
    beta_new <- coef(m)
    beta_new <- beta_new*sign(beta_new)[1]/sqrt(sum(beta_new^2))
    # print if trace = TRUE
    if (trace) {
      print(beta_new)
    }
    # update loglikelihood and parametersf for the single index 
    loglik[i] <- tmp_lme$lme$logLik
    beta.trace[i+1,] <- beta_new
    diff_1 <- sum(abs(beta.trace[i+1,] - beta.trace[i,]))
    if (i >= 2) {
      diff_lk <- abs(loglik[i]-loglik[i-1])
    } else {diff_lk <- 1000}
    i <- i + 1
    # stop rule
    if (diff_1 < eps & diff_lk < eps.1) {break}
    if (i == maxit) {print('inner iteration reached maxit')}
  }
  ## run lme using last estimate of beta
  beta.f <- beta.trace[tail(which(!is.na(beta.trace[,1])),1),]
  ## final model
  data$u <- as.matrix(x_dat) %*% beta.f
  if (!is.null(weights)) {
    final.mod <- gamm(formula.t, family=gaussian, weights=varFunc(~weights), 
                      random=random,data=data,correlation = correlation, # random component and structure
                      method="ML",na.action = na.action)
  } else {
    final.mod <- gamm(formula.t, family=gaussian, weights=NULL, 
                      random=random,data=data,correlation = correlation, # random component and structure
                      method="ML",na.action = na.action)               
  }
  ## plot of link function
  #plot.link <- plot(final.mod$gam, ylab = 'link function', xlab = 'single index')
  return(list(beta.f = beta.f, # parameter estimates for single index
              model = final.mod, # model object
              loglik = loglik)) # log-likelihood of each iteration
              #plot.link = plot.link
}
```

Scenario 1: identity link function

Longitudinal dataset generation: identity link function
```{r,include=FALSE}
set.seed(1991)
n <- nrow(nhanes)
beta0 <- sign(b_linear$beta)*rank(abs(b_linear$beta))/sqrt(sum(rank(abs(b_linear$beta))^2))
gamma0 <- b_linear$coefficients[covariates]
### minimal and maximum number of possible observations
m1 <- 2
m2 <- 6
### simulate number of observations for each individual
p <- round(runif(n,m1,m2))
### simulate observation moments (assume everybody has 1st obs)
obs <- unlist(sapply(p, function(x) c(1, sort(sample(2:m2, x-1, replace=FALSE)))))
### set up data frame
dat <- data.frame(id=rep(1:n, times=p), obs=obs)
X0 <- matrix(vector(),nrow(dat),length(pick_eff))
for (i in 1:length(exposures_pick)){X0[,i] <- rep(nhanes[,exposures_pick][,i],times=p)}
X0 <- as.data.frame(X0);colnames(X0) <- exposures_pick
Z0 <- matrix(vector(),nrow(dat),6)
for (i in 1:6){Z0[,i] <- rep(nhanes[,covariates][,i],times=p)}
Z0 <- as.data.frame(Z0);colnames(Z0) <- covariates
### true autocorrelation, true error SD
ar.val <- .4
sigma <- 1.5
U <- rnorm(n, mean = 0, sd = 0.5)
### simulate AR(1) errors and then the actual outcomes
dat$eij <- unlist(sapply(p, function(x) arima.sim(model=list(ar=ar.val), n=x) * sqrt(1-ar.val^2) * sigma))
### generate Y
dat$yij <- rep(U, times=p) + as.matrix(X0)%*%beta0 + as.matrix(Z0)%*%gamma0 + obs + dat$eij
dat <- cbind(dat,X0,Z0)
### create grouped data object
longi_nhanes_lin <- groupedData(yij ~ obs | id, data=dat)
```
Linear mixed-effects model
```{r,echo=FALSE}
lme_lin <- lme(formula_longi,random=~1|id,correlation=corAR1(form=~1|id),data=longi_nhanes_lin)
summary(lme_lin)
```
PLSI mixed-effects model
```{r,echo=FALSE}
b_longilin <- lsim(x=exposures_pick,z=c(covariates,'obs'),y='yij',id='id',random=list(id=~1),correlation=corAR1(form=~1|id),data=longi_nhanes_lin)
plsi_output(outcome="longitudinal",b_longilin,exposure=exposures_pick,covariate=c(covariates,'obs'))
```
Bootstrap for CIs
```{r,echo=TRUE}
bootstrap_longilin=bootstrap(outcome="longitudinal",y_name=y_name,exposure=exposures_pick,covariate=c(covariates,'obs'),fun=lsim,B=500,formula=formula_longi,b=b_longilin,othervalue=0,data=longi_nhanes_lin,random=list(id=~1),correlation=corAR1(form=~1|id))
```
PLSI mixed-effects model: identity link function plot
```{r,echo=FALSE}
plsi_plot(outcome="longitudinal",b=b_longilin,boot=bootstrap_longilin,exposure=exposures_pick,covariate=c(covariates,'obs'))
```

Scenario 2: quadratic link function

Longitudinal dataset generation: quadratic link function
```{r,include=FALSE}
set.seed(2019)
n <- nrow(nhanes)
beta0 <- sign(b_linear$beta)*rank(abs(b_linear$beta))/sqrt(sum(rank(abs(b_linear$beta))^2))
gamma0 <- b_linear$coefficients[2:(ncol(z)+1)]
### minimal and maximum number of possible observations
m1 <- 2
m2 <- 6
### simulate number of observations for each individual
p <- round(runif(n,m1,m2))
### simulate observation moments (assume everybody has 1st obs)
obs <- unlist(sapply(p, function(x) c(1, sort(sample(2:m2, x-1, replace=FALSE)))))
### set up data frame
dat <- data.frame(id=rep(1:n, times=p), obs=obs)
dat$weights <- rep(nhanes$weights, times=p)
X0 <- matrix(vector(),nrow(dat),length(pick_eff))
for (i in 1:length(pick_eff)){X0[,i] <- rep(nhanes[,pick_eff][,i],times=p)}
X0 <- as.data.frame(X0);colnames(X0) <- pick_eff
Z0 <- matrix(vector(),nrow(dat),6)
for (i in 1:6){Z0[,i] <- rep(nhanes[,covariates][,i],times=p)}
Z0 <- as.data.frame(Z0);colnames(Z0) <- covariates
### true autocorrelation, true error SD
ar.val <- .4
sigma <- 1.5
U <- rnorm(n, mean = 0, sd = 0.5)
### simulate AR(1) errors and then the actual outcomes
dat$eij <- unlist(sapply(p, function(x) arima.sim(model=list(ar=ar.val), n=x) * sqrt(1-ar.val^2) * sigma))
### generate Y
dat$yij <- rep(U, times=p) + (as.matrix(X0)%*%beta0)^2 + as.matrix(Z0)%*%gamma0 + obs + dat$eij
dat <- cbind(dat,X0,Z0)
### create grouped data object
longi_nhanes_quad <- groupedData(yij ~ obs | id, data=dat)
```
Linear mix-effects model
```{r,echo=FALSE}
lme_quad <- lme(formula_longi,random=~1|id,correlation=corAR1(form=~1|id),data=longi_nhanes_quad)
summary(lme_quad)
```
PLSI mix-effects model
```{r,echo=FALSE}
b_longiquad <- lsim(x=exposures_pick,z=c(covariates,'obs'),y='yij',id='id',random=list(id=~1),correlation=corAR1(form=~1|id),data=longi_nhanes_quad)
plsi_output(outcome="longitudinal",b_longiquad,exposure=exposures_pick,covariate=c(covariates,'obs'))
```
Bootstrap for CIs
```{r,echo=TRUE}
bootstrap_longiquad=bootstrap(outcome="longitudinal",y_name=y_name,exposure=exposures_pick,covariate=c(covariates,'obs'),fun=lsim,B=500,formula=formula_longi,b=b_longiquad,othervalue=0,data=longi_nhanes_quad,random=list(id=~1),correlation=corAR1(form=~1|id))
```
PLSI mixed-effects model: quadratic link function plot
```{r,echo=FALSE}
plsi_plot(outcome="longitudinal",b=b_longiquad,boot=bootstrap_longiquad,quad=1,exposure=exposures_pick,covariate=c(covariates,'obs'))
```

#### Part 5 sensitivity analysis for 22 environmental factors
Reorder the factors
```{r,echo=FALSE}
x22_new_name <- c(exposures[corr[,23]==max(corr[1:22,23])],exposures[!corr[,23]==max(corr[1:22,23])][-22])
```
Mutivariable linear regression
```{r,echo=FALSE}
linear_m_22 <- glm(paste('normed_triglyceride~',paste(covariates,collapse="+"),"+",paste(x22_new_name,collapse="+"),sep=""),data=nhanes)
summary(linear_m_22)
```
PLSI linear regression
```{r,echo=FALSE}
x <- as.matrix(nhanes[,x22_new_name])
th0 <- initial.beta(outcome="mean",linear_m_22,exposure=x22_new_name)
b_linear_22 <- plsi(outcome="mean",fun=si,th0=th0,y=y,x=x,z=z,family="gaussian")  
results <- data.frame(Name=c(x22_new_name,c("Intercept",covariates)),Estimates=c(b_linear_22$beta,b_linear_22$coefficients[c('(Intercept)',covariates)]));results
```


#### Part 6 weighted sensitivity analysis on continuous outcome: mean regression
Mutivariable linear regression
```{r,echo=FALSE}
wlinear_m <- glm(formula_continuous,weights=WTSC2YR,data=nhanes)
summary(wlinear_m)
```
PLSI linear regression
```{r,echo=FALSE}
x <- as.matrix(nhanes[,exposures_pick])
weights <- nhanes$WTSC2YR
th0 <- initial.beta(outcome="mean",wlinear_m,exposure=exposures_pick)
wb_linear <- plsi(outcome="mean",fun=si,th0=th0,y=y,x=x,z=z,family="gaussian",weights=weights)
plsi_output(outcome="mean",wb_linear,exposure=exposures_pick,covariate=covariates)
```
